# Supplementary material for: Emergence and Genomic Characterization of a Hypervirulent Klebsiella pneumoniae Isolate From a New Clone in Brazil
Source: Microbiol Immunol. 2026 Mar 27;70(5):261–7. doi: 10.1111/1348-0421.70052 (PMC13140776; doi:10.1111/1348-0421.70052)
Supplement: Supplementary file 3 — Table S1: Results of polymyxin B and PCR for carbapenemases and virulence genes for K. pneumoniae complex isolates (n = 1008). [file MIM-70-261-s005.xlsx]

## Sheet: plan1
Table S1. Results of polymyxin B and PCR for carbapenemases and virulence genes for K. pneumoniae complex isolates (n=1008).
Id	Isolate	Source	Source2	Source3	MIC PB	MIC_PB_Cat	City	blaKPC	blaNDM	blaOXA-48	prmpA	iroB	prmpA2	iucA	peg-344
1	R 1	Animal	Bovine	Mastitis	0.5	S	Unknown	Not detectable	Not detectable	Not detectable	Not detectable	Not detectable	Not detectable	Not detectable	Not detectable
2	R 2	Animal	Bovine	Mastitis	0.5	S	Unknown	Not detectable	Not detectable	Not detectable	Not detectable	Not detectable	Not detectable	Not detectable	Not detectable
3	R 3	Animal	Bovine	Mastitis	0.5	S	Unknown	Not detectable	Not detectable	Not detectable	Not detectable	Not detectable	Not detectable	Not detectable	Not detectable
4	R 4	Animal	Bovine	Mastitis	0.5	S	Unknown	Not detectable	Not detectable	Not detectable	Not detectable	Not detectable	Not detectable	Not detectable	Not detectable
5	R 5	Animal	Bovine	Mastitis	0.5	S	Unknown	Not detectable	Not detectable	Not detectable	Not detectable	Not detectable	Not detectable	Not detectable	Not detectable
6	R 6	Animal	Bovine	Mastitis	0.5	S	Unknown	Not detectable	Not detectable	Not detectable	Not detectable	Not detectable	Not detectable	Not detectable	Not detectable
7	R 7	Animal	Bovine	Mastitis	1	S	Unknown	Not detectable	Not detectable	Not detectable	Not detectable	Not detectable	Not detectable	Not detectable	Not detectable
8	R 8	Animal	Bovine	Mastitis	0.5	S	Unknown	Not detectable	Not detectable	Not detectable	Not detectable	Not detectable	Not detectable	Not detectable	Not detectable
9	R 9	Animal	Bovine	Mastitis	0.5	S	Unknown	Not detectable	Not detectable	Not detectable	Not detectable	Not detectable	Not detectable	Not detectable	Not detectable
10	R 10	Animal	Bovine	Mastitis	0.5	S	Unknown	Not detectable	Not detectable	Not detectable	Not detectable	Not detectable	Not detectable	Not detectable	Not detectable
11	R 12	Animal	Bovine	Mastitis	0.5	S	Unknown	Not detectable	Not detectable	Not detectable	Not detectable	Not detectable	Not detectable	Not detectable	Not detectable
12	R 13	Animal	Bovine	Mastitis	0.5	S	Unknown	Not detectable	Not detectable	Not detectable	Not detectable	Not detectable	Not detectable	Not detectable	Not detectable
13	R 14	Animal	Bovine	Mastitis	2	S	Unknown	Not detectable	Not detectable	Not detectable	Not detectable	Not detectable	Not detectable	Not detectable	Not detectable
14	R 15	Animal	Bovine	Mastitis	0.5	S	Unknown	Not detectable	Not detectable	Not detectable	Not detectable	Not detectable	Not detectable	Not detectable	Not detectable
15	R 16	Animal	Bovine	Mastitis	0.5	S	Unknown	Not detectable	Not detectable	Not detectable	Not detectable	Not detectable	Not detectable	Not detectable	Not detectable
16	R 17	Animal	Bovine	Mastitis	0.5	S	Unknown	Not detectable	Not detectable	Not detectable	Not detectable	Not detectable	Not detectable	Not detectable	Not detectable
17	R 18	Animal	Bovine	Mastitis	16	R	Unknown	Not detectable	Not detectable	Not detectable	Not detectable	Not detectable	Not detectable	Not detectable	Not detectable
18	R 19	Animal	Bovine	Mastitis	0.5	S	Unknown	Not detectable	Not detectable	Not detectable	Not detectable	Not detectable	Not detectable	Not detectable	Not detectable
19	R 20	Animal	Bovine	Mastitis	0.5	S	Unknown	Not detectable	Not detectable	Not detectable	Not detectable	Not detectable	Not detectable	Not detectable	Not detectable
20	R 21	Animal	Bovine	Mastitis	0.5	S	Unknown	Not detectable	Not detectable	Not detectable	Not detectable	Not detectable	Not detectable	Not detectable	Not detectable
21	R 22	Animal	Bovine	Mastitis	16	R	Unknown	Not detectable	Not detectable	Not detectable	Not detectable	Not detectable	Not detectable	Not detectable	Not detectable
22	R 25	Animal	Bovine	Mastitis	0.5	S	Unknown	Not detectable	Not detectable	Not detectable	Not detectable	Not detectable	Not detectable	Not detectable	Not detectable
23	R 27	Animal	Bovine	Mastitis	4	R	Unknown	Not detectable	Not detectable	Not detectable	Not detectable	Not detectable	Not detectable	Not detectable	Not detectable
24	R 29	Animal	Bovine	Mastitis	1	S	Unknown	Not detectable	Not detectable	Not detectable	Not detectable	Not detectable	Not detectable	Not detectable	Not detectable
25	R 30	Animal	Bovine	Mastitis	1	S	Unknown	Not detectable	Not detectable	Not detectable	Not detectable	Not detectable	Not detectable	Not detectable	Not detectable
26	R 31	Animal	Bovine	Mastitis	1	S	Unknown	Not detectable	Not detectable	Not detectable	Not detectable	Not detectable	Not detectable	Not detectable	Not detectable
27	R 32	Animal	Bovine	Mastitis	0.5	S	Unknown	Not detectable	Not detectable	Not detectable	Not detectable	Not detectable	Not detectable	Not detectable	Not detectable
28	R 33	Animal	Bovine	Mastitis	0.5	S	Unknown	Not detectable	Not detectable	Not detectable	Not detectable	Not detectable	Not detectable	Not detectable	Not detectable
29	R 34	Animal	Bovine	Mastitis	1	S	Unknown	Not detectable	Not detectable	Not detectable	Not detectable	Not detectable	Not detectable	Not detectable	Not detectable
30	R 35	Animal	Bovine	Mastitis	1	S	Unknown	Not detectable	Not detectable	Not detectable	Not detectable	Not detectable	Not detectable	Not detectable	Not detectable
31	R 36	Animal	Bovine	Mastitis	0.5	S	Unknown	Not detectable	Not detectable	Not detectable	Not detectable	Not detectable	Not detectable	Not detectable	Not detectable
32	R 37	Animal	Bovine	Mastitis	0.5	S	Unknown	Not detectable	Not detectable	Not detectable	Not detectable	Not detectable	Not detectable	Not detectable	Not detectable
33	R 38	Animal	Bovine	Mastitis	0.5	S	Unknown	Not detectable	Not detectable	Not detectable	Not detectable	Not detectable	Not detectable	Not detectable	Not detectable
34	R 39	Animal	Bovine	Mastitis	0.5	S	Unknown	Not detectable	Not detectable	Not detectable	Not detectable	Not detectable	Not detectable	Not detectable	Not detectable
35	R 41	Animal	Bovine	Mastitis	0.5	S	Unknown	Not detectable	Not detectable	Not detectable	Not detectable	Not detectable	Not detectable	Not detectable	Not detectable
36	R 42	Animal	Bovine	Mastitis	0.5	S	Unknown	Not detectable	Not detectable	Not detectable	Not detectable	Not detectable	Not detectable	Not detectable	Not detectable
37	R 44	Animal	Bovine	Mastitis	0.5	S	Unknown	Not detectable	Not detectable	Not detectable	Not detectable	Not detectable	Not detectable	Not detectable	Not detectable
38	R 45	Animal	Bovine	Mastitis	0.5	S	Unknown	Not detectable	Not detectable	Not detectable	Not detectable	Not detectable	Not detectable	Not detectable	Not detectable
39	R 46	Animal	Bovine	Mastitis	0.5	S	Unknown	Not detectable	Not detectable	Not detectable	Not detectable	Not detectable	Not detectable	Not detectable	Not detectable
40	R 47	Animal	Bovine	Mastitis	0.5	S	Unknown	Not detectable	Not detectable	Not detectable	Not detectable	Not detectable	Not detectable	Not detectable	Not detectable
41	R 49	Animal	Bovine	Mastitis	0.5	S	Unknown	Not detectable	Not detectable	Not detectable	Not detectable	Not detectable	Not detectable	Not detectable	Not detectable
42	R 50	Animal	Bovine	Mastitis	16	R	Unknown	Not detectable	Not detectable	Not detectable	Not detectable	Not detectable	Not detectable	Not detectable	Not detectable
43	R 51	Animal	Bovine	Mastitis	0.5	S	Unknown	Not detectable	Not detectable	Not detectable	Not detectable	Not detectable	Not detectable	Not detectable	Not detectable
44	R 52	Animal	Bovine	Mastitis	0.5	S	Unknown	Not detectable	Not detectable	Not detectable	Not detectable	Not detectable	Not detectable	Not detectable	Not detectable
45	R 53	Animal	Bovine	Mastitis	0.5	S	Unknown	Not detectable	Not detectable	Not detectable	Not detectable	Not detectable	Not detectable	Not detectable	Not detectable
46	R 54	Animal	Bovine	Mastitis	0.5	S	Unknown	Not detectable	Not detectable	Not detectable	Not detectable	Not detectable	Not detectable	Not detectable	Not detectable
47	R 55	Animal	Bovine	Mastitis	0.5	S	Unknown	Not detectable	Not detectable	Not detectable	Not detectable	Not detectable	Not detectable	Not detectable	Not detectable
48	R 56	Animal	Bovine	Mastitis	0.5	S	Unknown	Not detectable	Not detectable	Not detectable	Not detectable	Not detectable	Not detectable	Not detectable	Not detectable
49	R 57	Animal	Bovine	Mastitis	0.5	S	Unknown	Not detectable	Not detectable	Not detectable	Not detectable	Not detectable	Not detectable	Not detectable	Not detectable
50	R 59	Animal	Bovine	Mastitis	0.5	S	Unknown	Not detectable	Not detectable	Not detectable	Not detectable	Not detectable	Not detectable	Not detectable	Not detectable
51	R 60	Animal	Bovine	Mastitis	0.5	S	Unknown	Not detectable	Not detectable	Not detectable	Not detectable	Not detectable	Not detectable	Not detectable	Not detectable
52	C01	Animal	Canine	Cystitis	0.5	S	Unknown	Not detectable	Not detectable	Not detectable	Not detectable	Not detectable	Not detectable	Not detectable	Not detectable
53	C02	Animal	Feline	Cystitis	0.5	S	Unknown	Not detectable	Not detectable	Not detectable	Not detectable	Not detectable	Not detectable	Not detectable	Not detectable
54	C03	Animal	Canine	Cystitis	0.5	S	Unknown	Not detectable	Not detectable	Not detectable	Not detectable	Not detectable	Not detectable	Not detectable	Not detectable
55	C04	Animal	Canine	Cystitis	1	S	Unknown	Not detectable	Not detectable	Not detectable	Not detectable	Not detectable	Not detectable	Not detectable	Not detectable
56	C05	Animal	Feline	Cystitis	0.5	S	Unknown	Not detectable	Not detectable	Not detectable	Not detectable	Not detectable	Not detectable	Not detectable	Not detectable
57	C06	Animal	Canine	Cystitis	0.5	S	Unknown	Not detectable	Not detectable	Not detectable	Not detectable	Not detectable	Not detectable	Not detectable	Not detectable
58	C07	Animal	Canine	Cystitis	1	S	Unknown	Not detectable	Not detectable	Not detectable	Not detectable	Not detectable	Not detectable	Not detectable	Not detectable
59	C09	Animal	Canine	Conjunctivitis	0.5	S	Unknown	Not detectable	Not detectable	Not detectable	Not detectable	Not detectable	Not detectable	Not detectable	Not detectable
60	C11	Animal	Canine	Unknown	1	S	Unknown	Not detectable	Not detectable	Not detectable	Not detectable	Not detectable	Not detectable	Not detectable	Not detectable
61	C12	Animal	Feline	Cystitis	0.5	S	Unknown	Not detectable	Not detectable	Not detectable	Not detectable	Not detectable	Not detectable	Not detectable	Not detectable
62	C13	Animal	Canine	Unknown	0.5	S	Unknown	Not detectable	Not detectable	Not detectable	Not detectable	Detectable	Not detectable	Not detectable	Not detectable
63	C15	Animal	Canine	Cystitis	0.5	S	Unknown	Not detectable	Not detectable	Not detectable	Not detectable	Not detectable	Not detectable	Not detectable	Not detectable
64	C16	Animal	Canine	Pneumonia	0.5	S	Unknown	Not detectable	Not detectable	Not detectable	Not detectable	Not detectable	Not detectable	Not detectable	Not detectable
65	C17	Animal	Canine	Cystitis	0.5	S	Unknown	Not detectable	Not detectable	Not detectable	Not detectable	Not detectable	Not detectable	Not detectable	Not detectable
66	C18	Animal	Feline	Pneumonia	0.5	S	Unknown	Not detectable	Not detectable	Not detectable	Not detectable	Not detectable	Not detectable	Not detectable	Not detectable
67	C20	Animal	Canine	Cystitis	16	R	Unknown	Not detectable	Not detectable	Not detectable	Not detectable	Not detectable	Not detectable	Not detectable	Not detectable
68	C21	Animal	Canine	Cystitis	1	S	Unknown	Not detectable	Not detectable	Not detectable	Not detectable	Not detectable	Not detectable	Not detectable	Not detectable
69	C23	Animal	Canine	Cystitis	0.5	S	Unknown	Not detectable	Not detectable	Not detectable	Not detectable	Not detectable	Not detectable	Not detectable	Not detectable
70	C24	Animal	Canine	Cystitis	0.5	S	Unknown	Not detectable	Not detectable	Not detectable	Not detectable	Not detectable	Not detectable	Not detectable	Not detectable
71	C25	Animal	Canine	Cystitis	8	R	Unknown	Not detectable	Not detectable	Not detectable	Not detectable	Not detectable	Not detectable	Not detectable	Not detectable
72	C26	Animal	Canine	Cystitis	0.5	S	Unknown	Not detectable	Not detectable	Not detectable	Not detectable	Not detectable	Not detectable	Not detectable	Not detectable
73	C27	Animal	Canine	Cystitis	16	R	Unknown	Not detectable	Not detectable	Not detectable	Not detectable	Not detectable	Not detectable	Not detectable	Not detectable
74	C28	Animal	Canine	Diarrhea	0.5	S	Unknown	Not detectable	Not detectable	Not detectable	Not detectable	Not detectable	Not detectable	Not detectable	Not detectable
75	C29	Animal	Canine	Diarrhea	4	R	Unknown	Not detectable	Not detectable	Not detectable	Not detectable	Not detectable	Not detectable	Not detectable	Not detectable
76	C30	Animal	Canine	Cystitis	0.5	S	Unknown	Not detectable	Not detectable	Not detectable	Not detectable	Not detectable	Not detectable	Not detectable	Not detectable
77	C31	Animal	Canine	Unknown	16	R	Unknown	Not detectable	Not detectable	Not detectable	Not detectable	Not detectable	Not detectable	Not detectable	Not detectable
78	C32	Animal	Canine	Rhinitis	2	S	Unknown	Not detectable	Not detectable	Not detectable	Not detectable	Not detectable	Not detectable	Not detectable	Not detectable
79	C33	Animal	Canine	Diarrhea	2	S	Unknown	Not detectable	Not detectable	Not detectable	Not detectable	Not detectable	Not detectable	Not detectable	Not detectable
80	C34	Animal	Canine	Abscess	0.5	S	Unknown	Not detectable	Not detectable	Not detectable	Not detectable	Not detectable	Not detectable	Not detectable	Not detectable
81	C35	Animal	Canine	Diarrhea	0.5	S	Unknown	Not detectable	Not detectable	Not detectable	Not detectable	Not detectable	Not detectable	Not detectable	Not detectable
82	C36	Animal	Canine	Cystitis	0.5	S	Unknown	Not detectable	Not detectable	Not detectable	Not detectable	Not detectable	Not detectable	Not detectable	Not detectable
83	C37	Animal	Canine	Prostatitis	1	S	Unknown	Not detectable	Not detectable	Not detectable	Not detectable	Not detectable	Not detectable	Not detectable	Not detectable
84	C38	Animal	Canine	Pneumonia	0.5	S	Unknown	Not detectable	Not detectable	Not detectable	Not detectable	Not detectable	Not detectable	Not detectable	Not detectable
85	C39	Animal	Canine	Prostatitis	0.5	S	Unknown	Not detectable	Not detectable	Not detectable	Not detectable	Not detectable	Not detectable	Not detectable	Not detectable
86	C40	Animal	Feline	Otitis	0.5	S	Unknown	Not detectable	Not detectable	Not detectable	Not detectable	Not detectable	Not detectable	Not detectable	Not detectable
87	C41	Animal	Canine	Osteomyelitis	0.5	S	Unknown	Not detectable	Not detectable	Not detectable	Not detectable	Not detectable	Not detectable	Not detectable	Not detectable
88	C42	Animal	Feline	Abscess	8	R	Unknown	Not detectable	Not detectable	Not detectable	Not detectable	Not detectable	Not detectable	Not detectable	Not detectable
89	C43	Animal	Canine	Pneumonia	0.5	S	Unknown	Not detectable	Not detectable	Not detectable	Not detectable	Not detectable	Not detectable	Not detectable	Not detectable
90	C44	Animal	Canine	Cystitis	0.25	S	Unknown	Not detectable	Not detectable	Not detectable	Not detectable	Not detectable	Not detectable	Not detectable	Not detectable
91	C45	Animal	Feline	Otitis	4	R	Unknown	Not detectable	Not detectable	Not detectable	Not detectable	Not detectable	Not detectable	Not detectable	Not detectable
92	C46	Animal	Canine	Diarrhea	0.5	S	Unknown	Not detectable	Not detectable	Not detectable	Not detectable	Not detectable	Not detectable	Not detectable	Not detectable
93	C47	Animal	Canine	Diarrhea	0.5	S	Unknown	Not detectable	Not detectable	Not detectable	Not detectable	Not detectable	Not detectable	Not detectable	Not detectable
94	C48	Animal	Canine	Diarrhea	0.5	S	Unknown	Not detectable	Not detectable	Not detectable	Not detectable	Not detectable	Not detectable	Not detectable	Not detectable
95	C49	Animal	Canine	Diarrhea	0.5	S	Unknown	Not detectable	Not detectable	Not detectable	Not detectable	Not detectable	Not detectable	Not detectable	Not detectable
96	C50	Animal	Canine	Pancreatitis	0.5	S	Unknown	Not detectable	Not detectable	Not detectable	Not detectable	Not detectable	Not detectable	Not detectable	Not detectable
97	C51	Animal	Canine	Cystitis	0.5	S	Unknown	Not detectable	Not detectable	Not detectable	Not detectable	Not detectable	Not detectable	Not detectable	Not detectable
98	C52	Animal	Canine	Diarrhea	0.5	S	Unknown	Not detectable	Not detectable	Not detectable	Not detectable	Not detectable	Not detectable	Not detectable	Not detectable
99	C53	Animal	Canine	Diarrhea	0.5	S	Unknown	Not detectable	Not detectable	Not detectable	Not detectable	Not detectable	Not detectable	Not detectable	Not detectable
100	C54	Animal	Canine	Cystitis	1	S	Unknown	Not detectable	Not detectable	Not detectable	Not detectable	Not detectable	Not detectable	Not detectable	Not detectable
101	C55	Animal	Canine	Cystitis	0.5	S	Unknown	Not detectable	Not detectable	Not detectable	Not detectable	Not detectable	Not detectable	Not detectable	Not detectable
102	C56	Animal	Canine	Cystitis	1	S	Unknown	Not detectable	Not detectable	Not detectable	Not detectable	Not detectable	Not detectable	Not detectable	Not detectable
103	C57	Animal	Canine	Pyelonephritis	16	R	Unknown	Not detectable	Not detectable	Not detectable	Not detectable	Not detectable	Not detectable	Not detectable	Not detectable
104	C58	Animal	Canine	Otitis	8	R	Unknown	Not detectable	Not detectable	Not detectable	Not detectable	Not detectable	Not detectable	Not detectable	Not detectable
105	C59	Animal	Canine	Pyelonephritis	0.5	S	Unknown	Not detectable	Not detectable	Not detectable	Not detectable	Not detectable	Not detectable	Not detectable	Not detectable
106	C60	Animal	Canine	Cystitis	0.5	S	Unknown	Not detectable	Not detectable	Not detectable	Not detectable	Not detectable	Not detectable	Not detectable	Not detectable
107	C61	Animal	Canine	Cystitis	0.5	S	Unknown	Not detectable	Not detectable	Not detectable	Not detectable	Not detectable	Not detectable	Not detectable	Not detectable
108	C62	Animal	Canine	Rhinitis	1	S	Unknown	Not detectable	Not detectable	Not detectable	Not detectable	Not detectable	Not detectable	Not detectable	Not detectable
109	C63	Animal	Canine	Diarrhea	0.5	S	Unknown	Not detectable	Not detectable	Not detectable	Not detectable	Not detectable	Not detectable	Not detectable	Not detectable
110	C64	Animal	Canine	Diarrhea	8	R	Unknown	Not detectable	Not detectable	Not detectable	Not detectable	Not detectable	Not detectable	Not detectable	Not detectable
111	C65	Animal	Canine	Cystitis	0.5	S	Unknown	Not detectable	Not detectable	Not detectable	Not detectable	Not detectable	Not detectable	Not detectable	Not detectable
112	002/2023	Human	Hospital	Tracheal secretion	0.5	S	SÃO PAULO	Detectable	Not detectable	Not detectable	Not detectable	Not detectable	Not detectable	Not detectable	Not detectable
113	004/2023	Human	Hospital	Urine	8	R	CAMPINAS	Detectable	Not detectable	Not detectable	Not detectable	Not detectable	Not detectable	Not detectable	Not detectable
114	007/2023	Human	Hospital	Urine	0.5	S	SÃO PAULO	Detectable	Not detectable	Not detectable	Not detectable	Not detectable	Not detectable	Not detectable	Not detectable
115	008/2023	Human	Hospital	Surveillance swab	0.5	S	SÃO PAULO	Detectable	Not detectable	Not detectable	Not detectable	Not detectable	Not detectable	Not detectable	Not detectable
116	009/2023	Human	Hospital	Surveillance swab	0.5	S	SÃO PAULO	Detectable	Not detectable	Not detectable	Not detectable	Not detectable	Not detectable	Not detectable	Not detectable
117	011/2023	Human	Hospital	Surveillance swab	0.5	S	SÃO PAULO	Detectable	Not detectable	Not detectable	Not detectable	Not detectable	Not detectable	Not detectable	Not detectable
118	016/2023	Human	Hospital	Surveillance swab	0.5	S	SÃO PAULO	Detectable	Not detectable	Not detectable	Not detectable	Not detectable	Not detectable	Not detectable	Not detectable
119	017/2023	Human	Hospital	Surveillance swab	0.5	S	SÃO PAULO	Detectable	Not detectable	Not detectable	Not detectable	Not detectable	Not detectable	Not detectable	Not detectable
120	022/2023	Human	Hospital	Tracheal secretion	>16	R	SÃO PAULO	Not detectable	Not detectable	Not detectable	Not detectable	Not detectable	Not detectable	Not detectable	Not detectable
121	026/2023	Human	Hospital	Urine	>16	R	SÃO PAULO	Detectable	Not detectable	Not detectable	Not detectable	Not detectable	Not detectable	Not detectable	Not detectable
122	032/2023	Human	Hospital	Urine	0.5	S	SÃO PAULO	Detectable	Not detectable	Not detectable	Not detectable	Not detectable	Not detectable	Not detectable	Not detectable
123	033/2023	Human	Hospital	Tracheal secretion	1	S	SÃO PAULO	Not detectable	Not detectable	Not detectable	Not detectable	Not detectable	Not detectable	Not detectable	Not detectable
124	037/2023	Human	Hospital	Blood	>16	R	ITAPEVI	Detectable	Not detectable	Not detectable	Not detectable	Not detectable	Not detectable	Not detectable	Not detectable
125	038/2023	Human	Hospital	Blood	0.5	S	SÃO PAULO	Not detectable	Not detectable	Not detectable	Not detectable	Not detectable	Not detectable	Not detectable	Not detectable
126	039/2023	Human	Hospital	Blood	0.5	S	SÃO PAULO	Detectable	Not detectable	Not detectable	Not detectable	Not detectable	Not detectable	Not detectable	Not detectable
127	045/2023	Human	Hospital	Tracheal secretion	0.5	S	SÃO PAULO	Not detectable	Not detectable	Not detectable	Not detectable	Not detectable	Not detectable	Not detectable	Not detectable
128	056/2023	Human	Hospital	Tracheal secretion	4	R	SÃO PAULO	Detectable	Not detectable	Not detectable	Not detectable	Not detectable	Not detectable	Not detectable	Not detectable
129	057/2023	Human	Hospital	Peri-catheter	4	R	SÃO PAULO	Detectable	Not detectable	Not detectable	Not detectable	Not detectable	Not detectable	Not detectable	Not detectable
130	058/2023	Human	Hospital	Blood	4	R	SÃO PAULO	Detectable	Not detectable	Not detectable	Not detectable	Not detectable	Not detectable	Not detectable	Not detectable
131	064/2023	Human	Hospital	Blood	0.25	S	CAMPINAS	Detectable	Not detectable	Not detectable	Not detectable	Not detectable	Not detectable	Not detectable	Not detectable
132	066/2023	Human	Hospital	Fluid	0.25	S	SÃO PAULO	Detectable	Not detectable	Not detectable	Not detectable	Not detectable	Not detectable	Not detectable	Not detectable
133	068/2023	Human	Hospital	Surveillance swab	>16	R	SÃO PAULO	Not detectable	Not detectable	Not detectable	Not detectable	Not detectable	Not detectable	Not detectable	Not detectable
134	074/2023	Human	Hospital	Urine	0.25	S	SÃO PAULO	Not detectable	Not detectable	Not detectable	Not detectable	Not detectable	Not detectable	Not detectable	Not detectable
135	075/2023	Human	Hospital	Blood	0.25	S	SÃO PAULO	Not detectable	Not detectable	Not detectable	Not detectable	Not detectable	Not detectable	Not detectable	Not detectable
136	078/2023	Human	Hospital	Surveillance swab	0.25	S	SÃO PAULO	Detectable	Not detectable	Not detectable	Not detectable	Not detectable	Not detectable	Not detectable	Not detectable
137	079/2023	Human	Hospital	Surveillance swab	0.25	S	SÃO PAULO	Detectable	Not detectable	Not detectable	Not detectable	Not detectable	Not detectable	Not detectable	Not detectable
138	085/2023	Human	Hospital	Urine	0.5	S	SÃO PAULO	Detectable	Not detectable	Not detectable	Not detectable	Not detectable	Not detectable	Not detectable	Not detectable
139	088/2023	Human	Hospital	Surveillance swab	>16	R	SÃO PAULO	Detectable	Not detectable	Not detectable	Not detectable	Not detectable	Not detectable	Not detectable	Not detectable
140	089/2023	Human	Hospital	Tracheal secretion	>16	R	SÃO PAULO	Detectable	Not detectable	Not detectable	Not detectable	Not detectable	Not detectable	Not detectable	Not detectable
141	090/2023	Human	Hospital	Tracheal secretion	>16	R	SÃO PAULO	Detectable	Not detectable	Not detectable	Not detectable	Not detectable	Not detectable	Not detectable	Not detectable
142	091/2023	Human	Hospital	Urine	>16	R	SÃO PAULO	Detectable	Not detectable	Not detectable	Not detectable	Not detectable	Not detectable	Not detectable	Not detectable
143	092/2023	Human	Hospital	Urine	>16	R	SÃO PAULO	Detectable	Not detectable	Not detectable	Not detectable	Not detectable	Not detectable	Not detectable	Not detectable
144	116/2023	Human	Hospital	Urine	0.25	S	SÃO PAULO	Not detectable	Not detectable	Not detectable	Not detectable	Not detectable	Not detectable	Not detectable	Not detectable
145	117/2023	Human	Hospital	Blood	>16	R	MOGI DAS CRUZES	Detectable	Not detectable	Not detectable	Not detectable	Not detectable	Not detectable	Not detectable	Not detectable
146	122/2023	Human	Hospital	Peri-catheter	>16	R	SÃO PAULO	Detectable	Not detectable	Not detectable	Not detectable	Not detectable	Not detectable	Not detectable	Not detectable
147	126/2023	Human	Hospital	Urine	0.25	S	SÃO CAETANO DO SUL	Not detectable	Detectable	Not detectable	Not detectable	Not detectable	Not detectable	Not detectable	Not detectable
148	138/2023	Human	Hospital	Urine	0.25	S	CAMPINAS	Detectable	Not detectable	Not detectable	Not detectable	Not detectable	Not detectable	Not detectable	Not detectable
149	140/2023	Human	Hospital	Urine	0.25	S	SÃO PAULO	Not detectable	Detectable	Not detectable	Not detectable	Not detectable	Not detectable	Not detectable	Not detectable
150	148/2023	Human	Hospital	Tracheal secretion	>16	R	SÃO PAULO	Detectable	Not detectable	Not detectable	Not detectable	Not detectable	Not detectable	Not detectable	Not detectable
151	151/2023	Human	Hospital	Blood	>16	R	SÃO PAULO	Detectable	Not detectable	Not detectable	Not detectable	Not detectable	Not detectable	Not detectable	Not detectable
152	153/2023	Human	Hospital	Surveillance swab	0.25	S	SÃO PAULO	Detectable	Not detectable	Not detectable	Not detectable	Not detectable	Not detectable	Not detectable	Not detectable
153	154/2023	Human	Hospital	Surveillance swab	0.25	S	SÃO PAULO	Detectable	Not detectable	Not detectable	Not detectable	Not detectable	Not detectable	Not detectable	Not detectable
154	156/2023	Human	Hospital	Surveillance swab	0.25	S	SÃO PAULO	Detectable	Not detectable	Not detectable	Not detectable	Not detectable	Not detectable	Not detectable	Not detectable
155	157/2023	Human	Hospital	Surveillance swab	1	S	SÃO PAULO	Detectable	Not detectable	Not detectable	Not detectable	Not detectable	Not detectable	Not detectable	Not detectable
156	162/2023	Human	Hospital	Urine	0.5	S	CAMPINAS	Detectable	Not detectable	Not detectable	Not detectable	Not detectable	Not detectable	Not detectable	Not detectable
157	163/2023	Human	Hospital	Tracheal secretion	0.5	S	CAMPINAS	Detectable	Not detectable	Not detectable	Not detectable	Not detectable	Not detectable	Not detectable	Not detectable
158	166/2023	Human	Hospital	Cerebrospinal fluid	>16	R	MOGI DAS CRUZES	Detectable	Not detectable	Not detectable	Not detectable	Not detectable	Not detectable	Not detectable	Not detectable
159	167/2023	Human	Hospital	Blood	0.5	S	SÃO PAULO	Detectable	Not detectable	Not detectable	Not detectable	Not detectable	Not detectable	Not detectable	Not detectable
160	168/2023	Human	Hospital	Blood	8	R	SÃO PAULO	Detectable	Not detectable	Not detectable	Not detectable	Not detectable	Not detectable	Not detectable	Not detectable
161	173/2023	Human	Hospital	Tracheal secretion	0.5	S	SÃO PAULO	Detectable	Not detectable	Not detectable	Not detectable	Not detectable	Not detectable	Not detectable	Not detectable
162	187/2023	Human	Hospital	Blood	0.25	S	SÃO PAULO	Detectable	Not detectable	Not detectable	Not detectable	Not detectable	Not detectable	Not detectable	Not detectable
163	188/2023	Human	Hospital	Blood	>16	R	BELEM	Detectable	Not detectable	Not detectable	Not detectable	Not detectable	Not detectable	Not detectable	Not detectable
164	189/2023	Human	Hospital	Blood	1	S	BELEM	Not detectable	Detectable	Not detectable	Not detectable	Not detectable	Not detectable	Not detectable	Not detectable
165	190/2023	Human	Hospital	Tracheal secretion	0.5	S	ANANINDEUA	Not detectable	Not detectable	Not detectable	Not detectable	Not detectable	Not detectable	Not detectable	Not detectable
166	192/2023	Human	Hospital	Tissue fragment	1	S	ANANINDEUA	Detectable	Not detectable	Not detectable	Not detectable	Not detectable	Not detectable	Not detectable	Not detectable
167	193/2023	Human	Hospital	Surveillance swab	8	R	ANANINDEUA	Not detectable	Not detectable	Not detectable	Not detectable	Not detectable	Not detectable	Not detectable	Not detectable
168	194/2023	Human	Hospital	Urine	>16	R	IPIXUMA DO PARA	Detectable	Not detectable	Not detectable	Not detectable	Not detectable	Not detectable	Not detectable	Not detectable
169	195/2023	Human	Hospital	Blood	>16	R	IPIXUMA DO PARA	Detectable	Not detectable	Not detectable	Not detectable	Not detectable	Not detectable	Not detectable	Not detectable
170	196/2023	Human	Hospital	Urine	0.5	S	BELEM	Not detectable	Not detectable	Not detectable	Not detectable	Not detectable	Not detectable	Not detectable	Not detectable
171	200/2023	Human	Hospital	Blood	16	R	BELEM	Not detectable	Detectable	Not detectable	Not detectable	Not detectable	Not detectable	Not detectable	Not detectable
172	202/2023	Human	Hospital	Tracheal secretion	>16	R	OUREM	Detectable	Not detectable	Not detectable	Not detectable	Not detectable	Not detectable	Not detectable	Not detectable
173	203/2023	Human	Hospital	Surveillance swab	1	S	BELEM	Not detectable	Not detectable	Not detectable	Not detectable	Not detectable	Not detectable	Not detectable	Not detectable
174	204/2023	Human	Hospital	Tracheal secretion	1	S	BELEM	Not detectable	Not detectable	Not detectable	Not detectable	Not detectable	Not detectable	Not detectable	Not detectable
175	205/2023	Human	Hospital	Surveillance swab	1	S	BELEM	Not detectable	Not detectable	Not detectable	Not detectable	Not detectable	Not detectable	Not detectable	Not detectable
176	206/2023	Human	Hospital	Urine	1	S	BELEM	Detectable	Not detectable	Not detectable	Not detectable	Not detectable	Not detectable	Not detectable	Not detectable
177	208/2023	Human	Hospital	Urine	16	R	BELEM	Detectable	Not detectable	Not detectable	Not detectable	Not detectable	Not detectable	Not detectable	Not detectable
178	209/2023	Human	Hospital	Urine	0.5	S	BELEM	Detectable	Not detectable	Not detectable	Not detectable	Not detectable	Not detectable	Not detectable	Not detectable
179	210/2023	Human	Hospital	Tissue fragment	1	S	BELEM	Detectable	Not detectable	Not detectable	Not detectable	Not detectable	Not detectable	Not detectable	Not detectable
180	211/2023	Human	Hospital	Tissue fragment	1	S	BELEM	Detectable	Not detectable	Not detectable	Not detectable	Not detectable	Not detectable	Not detectable	Not detectable
181	212/2023	Human	Hospital	Tissue fragment	1	S	BELEM	Detectable	Not detectable	Not detectable	Not detectable	Not detectable	Not detectable	Not detectable	Not detectable
182	213/2023	Human	Hospital	Tissue fragment	1	S	BELEM	Detectable	Not detectable	Not detectable	Not detectable	Not detectable	Not detectable	Not detectable	Not detectable
183	214/2023	Human	Hospital	Blood	1	S	BELEM	Detectable	Not detectable	Not detectable	Not detectable	Not detectable	Not detectable	Not detectable	Not detectable
184	216/2023	Human	Hospital	Urine	1	S	BELEM	Not detectable	Detectable	Not detectable	Not detectable	Not detectable	Not detectable	Not detectable	Not detectable
185	217/2023	Human	Hospital	Urine	0.5	S	BELEM	Not detectable	Detectable	Not detectable	Not detectable	Not detectable	Not detectable	Not detectable	Not detectable
186	218/2023	Human	Hospital	Blood	0.5	S	BELEM	Not detectable	Detectable	Not detectable	Not detectable	Not detectable	Not detectable	Not detectable	Not detectable
187	219/2023	Human	Hospital	Surveillance swab	8	R	BELEM	Detectable	Not detectable	Not detectable	Not detectable	Not detectable	Not detectable	Not detectable	Not detectable
188	221/2023	Human	Hospital	Secretion	1	S	BELEM	Detectable	Not detectable	Not detectable	Not detectable	Not detectable	Not detectable	Not detectable	Not detectable
189	223/2023	Human	Hospital	Urine	0.5	S	BELEM	Detectable	Not detectable	Not detectable	Not detectable	Not detectable	Not detectable	Not detectable	Not detectable
190	225/2023	Human	Hospital	Surveillance swab	16	R	BELEM	Detectable	Not detectable	Not detectable	Not detectable	Not detectable	Not detectable	Not detectable	Not detectable
191	226/2023	Human	Hospital	Urine	0.5	S	BELEM	Detectable	Not detectable	Not detectable	Not detectable	Not detectable	Not detectable	Not detectable	Not detectable
192	227/2023	Human	Hospital	Surveillance swab	1	S	BELEM	Not detectable	Detectable	Not detectable	Not detectable	Not detectable	Not detectable	Not detectable	Not detectable
193	228/2023	Human	Hospital	Blood	>16	R	BELEM	Not detectable	Detectable	Not detectable	Not detectable	Not detectable	Not detectable	Not detectable	Not detectable
194	229/2023	Human	Hospital	Tracheal secretion	>16	R	BELEM	Not detectable	Detectable	Not detectable	Not detectable	Not detectable	Not detectable	Not detectable	Not detectable
195	230/2023	Human	Hospital	Exudate	16	R	BELEM	Detectable	Not detectable	Not detectable	Not detectable	Not detectable	Not detectable	Not detectable	Not detectable
196	231/2023	Human	Hospital	Surveillance swab	16	R	BELEM	Detectable	Not detectable	Not detectable	Not detectable	Not detectable	Not detectable	Not detectable	Not detectable
197	232/2023	Human	Hospital	Surveillance swab	4	R	BELEM	Detectable	Not detectable	Not detectable	Not detectable	Not detectable	Not detectable	Not detectable	Not detectable
198	233/2023	Human	Hospital	Surveillance swab	4	R	BELEM	Detectable	Not detectable	Not detectable	Not detectable	Not detectable	Not detectable	Not detectable	Not detectable
199	234/2023	Human	Hospital	Exudate	8	R	BELEM	Detectable	Not detectable	Not detectable	Not detectable	Not detectable	Not detectable	Not detectable	Not detectable
200	235/2023	Human	Hospital	Surveillance swab	0.5	S	BELEM	Not detectable	Not detectable	Not detectable	Not detectable	Not detectable	Not detectable	Not detectable	Not detectable
201	236/2023	Human	Hospital	Surveillance swab	0.5	S	BELEM	Not detectable	Not detectable	Not detectable	Not detectable	Not detectable	Not detectable	Not detectable	Not detectable
202	237/2023	Human	Hospital	Blood	1	S	BELEM	Not detectable	Detectable	Not detectable	Not detectable	Not detectable	Not detectable	Not detectable	Not detectable
203	238/2023	Human	Hospital	Blood	0.5	S	BELEM	Not detectable	Detectable	Not detectable	Not detectable	Not detectable	Not detectable	Not detectable	Not detectable
204	241/2023	Human	Hospital	Surveillance swab	1	S	BELEM	Not detectable	Detectable	Not detectable	Not detectable	Not detectable	Not detectable	Not detectable	Not detectable
205	242/2023	Human	Hospital	Tracheal secretion	>16	R	Unknown	Not detectable	Detectable	Not detectable	Not detectable	Not detectable	Not detectable	Not detectable	Not detectable
206	243/2023	Human	Hospital	Surveillance swab	8	R	CASTANHAL	Detectable	Not detectable	Not detectable	Not detectable	Not detectable	Not detectable	Not detectable	Not detectable
207	244/2023	Human	Hospital	Surveillance swab	1	S	CASTANHAL	Detectable	Detectable	Not detectable	Not detectable	Not detectable	Not detectable	Not detectable	Not detectable
208	245/2023	Human	Hospital	Tracheal secretion	1	S	SENADOR	Not detectable	Detectable	Not detectable	Not detectable	Not detectable	Not detectable	Not detectable	Not detectable
209	249/2023	Human	Hospital	Urine	0.25	S	CAMPINAS	Detectable	Not detectable	Not detectable	Not detectable	Not detectable	Not detectable	Not detectable	Not detectable
210	250/2023	Human	Hospital	Urine	0.25	S	CAMPINAS	Detectable	Not detectable	Not detectable	Not detectable	Not detectable	Not detectable	Not detectable	Not detectable
211	274/2023	Human	Hospital	Surveillance swab	0.25	S	SÃO PAULO	Detectable	Not detectable	Not detectable	Not detectable	Not detectable	Not detectable	Not detectable	Not detectable
212	275/2023	Human	Hospital	Surveillance swab	0.5	S	SÃO PAULO	Detectable	Not detectable	Not detectable	Not detectable	Not detectable	Not detectable	Not detectable	Not detectable
213	276/2023	Human	Hospital	Surveillance swab	0.5	S	SÃO PAULO	Detectable	Not detectable	Not detectable	Not detectable	Not detectable	Not detectable	Not detectable	Not detectable
214	278/2023	Human	Hospital	Urine	0.5	S	SÃO PAULO	Detectable	Not detectable	Not detectable	Not detectable	Not detectable	Not detectable	Not detectable	Not detectable
215	279/2023	Human	Hospital	Urine	0.5	S	MOGI DAS CRUZES	Detectable	Not detectable	Not detectable	Not detectable	Not detectable	Not detectable	Not detectable	Not detectable
216	280/2023	Human	Hospital	Catheter tip	>16	R	MOGI DAS CRUZES	Detectable	Not detectable	Not detectable	Not detectable	Not detectable	Not detectable	Not detectable	Not detectable
217	281/2023	Human	Hospital	Urine	>16	R	MOGI DAS CRUZES	Detectable	Not detectable	Not detectable	Not detectable	Not detectable	Not detectable	Not detectable	Not detectable
218	282/2023	Human	Hospital	Urine	>16	R	MOGI DAS CRUZES	Detectable	Not detectable	Not detectable	Not detectable	Not detectable	Not detectable	Not detectable	Not detectable
219	283/2023	Human	Hospital	Urine	>16	R	MOGI DAS CRUZES	Detectable	Not detectable	Not detectable	Not detectable	Not detectable	Not detectable	Not detectable	Not detectable
220	284/2023	Human	Hospital	Urine	>16	R	MOGI DAS CRUZES	Detectable	Not detectable	Not detectable	Not detectable	Not detectable	Not detectable	Not detectable	Not detectable
221	285/2023	Human	Hospital	Surveillance swab	>16	R	MOGI DAS CRUZES	Detectable	Not detectable	Not detectable	Not detectable	Not detectable	Not detectable	Not detectable	Not detectable
222	286/2023	Human	Hospital	Surveillance swab	>16	R	MOGI DAS CRUZES	Detectable	Not detectable	Not detectable	Not detectable	Not detectable	Not detectable	Not detectable	Not detectable
223	287/2023	Human	Hospital	Urine	1	S	SÃO PAULO	Not detectable	Not detectable	Not detectable	Not detectable	Not detectable	Not detectable	Not detectable	Not detectable
224	292/2023	Human	Hospital	Tracheal secretion	0.5	S	CAMPINAS	Detectable	Not detectable	Not detectable	Not detectable	Not detectable	Not detectable	Not detectable	Not detectable
225	305/2023	Human	Hospital	Urine	0.5	S	CAMPINAS	Detectable	Not detectable	Not detectable	Not detectable	Not detectable	Not detectable	Not detectable	Not detectable
226	314/2023	Human	Hospital	Surveillance swab	0.5	S	SÃO PAULO	Detectable	Not detectable	Not detectable	Not detectable	Not detectable	Not detectable	Not detectable	Not detectable
227	315/2023	Human	Hospital	Surveillance swab	0.5	S	SÃO PAULO	Not detectable	Not detectable	Not detectable	Not detectable	Not detectable	Not detectable	Not detectable	Not detectable
228	318/2023	Human	Hospital	Fluids	0.25	S	SÃO PAULO	Detectable	Not detectable	Not detectable	Not detectable	Not detectable	Not detectable	Not detectable	Not detectable
229	321/2023	Human	Hospital	Surveillance swab	0.5	S	SÃO PAULO	Not detectable	Detectable	Not detectable	Not detectable	Not detectable	Not detectable	Not detectable	Not detectable
230	330/2023	Human	Hospital	Urine	16	R	SÃO PAULO	Detectable	Not detectable	Not detectable	Not detectable	Not detectable	Not detectable	Not detectable	Not detectable
231	336/2023	Human	Hospital	Urine	0.5	S	SÃO PAULO	Not detectable	Not detectable	Not detectable	Not detectable	Not detectable	Not detectable	Not detectable	Not detectable
232	347/2023	Human	Hospital	Surveillance swab	0.5	S	SÃO PAULO	Detectable	Not detectable	Not detectable	Not detectable	Not detectable	Not detectable	Not detectable	Not detectable
233	348/2023	Human	Hospital	Surveillance swab	0.5	S	SÃO PAULO	Detectable	Not detectable	Not detectable	Not detectable	Not detectable	Not detectable	Not detectable	Not detectable
234	350/2023	Human	Hospital	Surveillance swab	>16	R	SÃO PAULO	Detectable	Not detectable	Not detectable	Not detectable	Not detectable	Not detectable	Not detectable	Not detectable
235	352/2023	Human	Hospital	Surveillance swab	>16	R	SÃO PAULO	Detectable	Not detectable	Not detectable	Not detectable	Not detectable	Not detectable	Not detectable	Not detectable
236	353/2023	Human	Hospital	Surveillance swab	0.5	S	SÃO PAULO	Detectable	Not detectable	Not detectable	Not detectable	Not detectable	Not detectable	Not detectable	Not detectable
237	354/2023	Human	Hospital	Surveillance swab	0.5	S	SÃO PAULO	Not detectable	Detectable	Not detectable	Not detectable	Not detectable	Not detectable	Not detectable	Not detectable
238	370/2023	Human	Hospital	Non-biological material	0.5	S	SOROCABA	Detectable	Not detectable	Not detectable	Not detectable	Not detectable	Not detectable	Not detectable	Not detectable
239	371/2023	Human	Hospital	Surveillance swab	0.5	S	SOROCABA	Detectable	Not detectable	Not detectable	Not detectable	Not detectable	Not detectable	Not detectable	Not detectable
240	372/2023	Human	Hospital	Urine	1	S	PINDAMONHANGABA	Detectable	Not detectable	Not detectable	Not detectable	Not detectable	Not detectable	Not detectable	Not detectable
241	380/2023	Human	Hospital	Surveillance swab	0.5	S	SÃO PAULO	Detectable	Not detectable	Not detectable	Not detectable	Not detectable	Not detectable	Not detectable	Not detectable
242	389/2023	Human	Hospital	Surveillance swab	0.5	S	SÃO PAULO	Detectable	Not detectable	Not detectable	Not detectable	Not detectable	Not detectable	Not detectable	Not detectable
243	393/2023	Human	Hospital	Tracheal secretion	0.5	S	SÃO PAULO	Detectable	Not detectable	Not detectable	Not detectable	Not detectable	Not detectable	Not detectable	Not detectable
244	395/2023	Human	Hospital	Blood	0.5	S	SÃO PAULO	Detectable	Not detectable	Not detectable	Not detectable	Not detectable	Not detectable	Not detectable	Not detectable
245	404/2023	Human	Hospital	Urine	2	S	CAMPINAS	Detectable	Not detectable	Not detectable	Not detectable	Not detectable	Not detectable	Not detectable	Not detectable
246	457/2023	Human	Hospital	Urine	0.5	S	SÃO PAULO	Detectable	Not detectable	Not detectable	Not detectable	Not detectable	Not detectable	Not detectable	Not detectable
247	458/2023	Human	Hospital	Urine	>16	R	SÃO PAULO	Detectable	Not detectable	Not detectable	Not detectable	Not detectable	Not detectable	Not detectable	Not detectable
248	461/2023	Human	Hospital	Blood	1	S	SÃO PAULO	Detectable	Not detectable	Not detectable	Not detectable	Not detectable	Not detectable	Not detectable	Not detectable
249	471/2023	Human	Hospital	Urine	16	R	CAMPINAS	Detectable	Not detectable	Not detectable	Not detectable	Not detectable	Not detectable	Not detectable	Not detectable
250	473/2023	Human	Hospital	Surveillance swab	0.25	S	SÃO PAULO	Detectable	Not detectable	Not detectable	Not detectable	Not detectable	Not detectable	Not detectable	Not detectable
251	477/2023	Human	Hospital	Tracheal secretion	4	R	SÃO PAULO	Detectable	Not detectable	Not detectable	Not detectable	Not detectable	Not detectable	Not detectable	Not detectable
252	478/2023	Human	Hospital	Tracheal secretion	0.5	S	SÃO PAULO	Detectable	Not detectable	Not detectable	Not detectable	Not detectable	Not detectable	Not detectable	Not detectable
253	483/2023	Human	Hospital	Surveillance swab	0.5	S	SÃO PAULO	Detectable	Not detectable	Not detectable	Not detectable	Not detectable	Not detectable	Not detectable	Not detectable
254	484/2023	Human	Hospital	Surveillance swab	0.5	S	SÃO PAULO	Detectable	Not detectable	Not detectable	Not detectable	Not detectable	Not detectable	Not detectable	Not detectable
255	486/2023	Human	Hospital	Surveillance swab	0.25	S	SÃO PAULO	Detectable	Not detectable	Not detectable	Not detectable	Not detectable	Not detectable	Not detectable	Not detectable
256	488/2023	Human	Hospital	Surveillance swab	1	S	SÃO PAULO	Not detectable	Not detectable	Not detectable	Not detectable	Not detectable	Not detectable	Not detectable	Not detectable
257	489/2023	Human	Hospital	Surveillance swab	1	S	SÃO PAULO	Detectable	Not detectable	Not detectable	Not detectable	Not detectable	Not detectable	Not detectable	Not detectable
258	490/2023	Human	Hospital	Surveillance swab	0.5	S	SÃO PAULO	Detectable	Not detectable	Not detectable	Not detectable	Not detectable	Not detectable	Not detectable	Not detectable
259	494/2023	Human	Hospital	Skin lesion	1	S	SÃO PAULO	Detectable	Not detectable	Not detectable	Not detectable	Not detectable	Not detectable	Not detectable	Not detectable
260	515/2023	Human	Hospital	Surveillance swab	>16	R	MOGI DAS CRUZES	Detectable	Not detectable	Not detectable	Not detectable	Not detectable	Not detectable	Not detectable	Not detectable
261	517/2023	Human	Hospital	Urine	>16	R	MOGI DAS CRUZES	Detectable	Not detectable	Not detectable	Not detectable	Not detectable	Not detectable	Not detectable	Not detectable
262	518/2023	Human	Hospital	Surveillance swab	>16	R	MOGI DAS CRUZES	Detectable	Not detectable	Not detectable	Not detectable	Not detectable	Not detectable	Not detectable	Not detectable
263	520/2023	Human	Hospital	Urine	1	S	CAMPINAS	Detectable	Not detectable	Not detectable	Not detectable	Not detectable	Not detectable	Not detectable	Not detectable
264	523/2023	Human	Hospital	Tracheal secretion	0.5	S	SÃO PAULO	Detectable	Not detectable	Not detectable	Not detectable	Not detectable	Not detectable	Not detectable	Not detectable
265	524/2023	Human	Hospital	Blood	0.5	S	SÃO PAULO	Not detectable	Detectable	Not detectable	Not detectable	Not detectable	Not detectable	Not detectable	Not detectable
266	526/2023	Human	Hospital	Urine	0.5	S	SÃO PAULO	Not detectable	Not detectable	Not detectable	Not detectable	Not detectable	Not detectable	Not detectable	Not detectable
267	527/2023	Human	Hospital	Surveillance swab	0.25	S	SÃO PAULO	Not detectable	Detectable	Not detectable	Not detectable	Not detectable	Not detectable	Not detectable	Not detectable
268	531/2023	Human	Hospital	Urine	0.5	S	SÃO PAULO	Not detectable	Not detectable	Not detectable	Not detectable	Not detectable	Not detectable	Not detectable	Not detectable
269	532/2023	Human	Hospital	Surveillance swab	0.5	S	SÃO PAULO	Detectable	Not detectable	Not detectable	Not detectable	Not detectable	Not detectable	Not detectable	Not detectable
270	534/2023	Human	Hospital	Surveillance swab	4	R	SÃO PAULO	Detectable	Not detectable	Not detectable	Not detectable	Not detectable	Not detectable	Not detectable	Not detectable
271	535/2023	Human	Hospital	Surveillance swab	1	S	SÃO PAULO	Detectable	Not detectable	Not detectable	Not detectable	Not detectable	Not detectable	Not detectable	Not detectable
272	538/2023	Human	Hospital	Surveillance swab	0.5	S	SÃO PAULO	Not detectable	Detectable	Not detectable	Not detectable	Not detectable	Not detectable	Not detectable	Not detectable
273	552/2023	Human	Hospital	Sputum	2	S	SÃO PAULO	Detectable	Not detectable	Not detectable	Not detectable	Not detectable	Not detectable	Not detectable	Not detectable
274	558/2023	Human	Hospital	Tracheal secretion	2	S	SÃO PAULO	Not detectable	Not detectable	Not detectable	Not detectable	Not detectable	Not detectable	Not detectable	Not detectable
275	561/2023	Human	Hospital	Urine	0.5	S	SÃO PAULO	Not detectable	Not detectable	Not detectable	Not detectable	Not detectable	Not detectable	Not detectable	Not detectable
276	570/2023	Human	Hospital	Cerebrospinal fluid	0.5	S	SOROCABA	Detectable	Not detectable	Not detectable	Not detectable	Not detectable	Not detectable	Not detectable	Not detectable
277	571/2023	Human	Hospital	Urine	>16	R	SÃO PAULO	Detectable	Not detectable	Not detectable	Not detectable	Not detectable	Not detectable	Not detectable	Not detectable
278	572/2023	Human	Hospital	Surveillance swab	>16	R	SÃO PAULO	Detectable	Not detectable	Not detectable	Not detectable	Not detectable	Not detectable	Not detectable	Not detectable
279	573/2023	Human	Hospital	Urine	>16	R	SÃO PAULO	Not detectable	Not detectable	Not detectable	Not detectable	Not detectable	Not detectable	Not detectable	Not detectable
280	574/2023	Human	Hospital	Tracheal secretion	>16	R	SÃO PAULO	Detectable	Not detectable	Not detectable	Not detectable	Not detectable	Not detectable	Not detectable	Not detectable
281	585/2023	Human	Hospital	Urine	8	R	CAMPINAS	Not detectable	Detectable	Not detectable	Not detectable	Not detectable	Not detectable	Not detectable	Not detectable
282	589/2023	Human	Hospital	Surveillance swab	1	S	CAMPINAS	Not detectable	Detectable	Not detectable	Not detectable	Not detectable	Not detectable	Not detectable	Not detectable
283	591/2023	Human	Hospital	Surveillance swab	0.5	S	CAMPINAS	Detectable	Not detectable	Not detectable	Not detectable	Not detectable	Not detectable	Not detectable	Not detectable
284	599/2023	Human	Hospital	Surveillance swab	>16	R	MOGI DAS CRUZES	Detectable	Not detectable	Not detectable	Not detectable	Not detectable	Not detectable	Not detectable	Not detectable
285	600/2023	Human	Hospital	Urine	>16	R	SÃO PAULO	Detectable	Not detectable	Not detectable	Not detectable	Not detectable	Not detectable	Not detectable	Not detectable
286	608/2023	Human	Hospital	Blood	2	S	SÃO PAULO	Detectable	Not detectable	Not detectable	Not detectable	Not detectable	Not detectable	Not detectable	Not detectable
287	629/2023	Human	Hospital	Urine	0.25	S	SÃO PAULO	Not detectable	Not detectable	Not detectable	Not detectable	Not detectable	Not detectable	Not detectable	Not detectable
288	634/2023	Human	Hospital	Urine	0.5	S	CAMPINAS	Detectable	Not detectable	Not detectable	Not detectable	Not detectable	Not detectable	Not detectable	Not detectable
289	641/2023	Human	Hospital	Urine	1	S	CAMPINAS	Detectable	Not detectable	Not detectable	Not detectable	Not detectable	Not detectable	Not detectable	Not detectable
290	646/2023	Human	Hospital	Non-biological material	>16	R	SOROCABA	Detectable	Not detectable	Not detectable	Not detectable	Not detectable	Not detectable	Not detectable	Not detectable
291	647/2023	Human	Hospital	Non-biological material	2	S	SOROCABA	Detectable	Not detectable	Not detectable	Not detectable	Not detectable	Not detectable	Not detectable	Not detectable
292	648/2023	Human	Hospital	Non-biological material	0.5	S	SOROCABA	Detectable	Not detectable	Not detectable	Not detectable	Not detectable	Not detectable	Not detectable	Not detectable
293	655/2023	Human	Hospital	Urine	1	S	MOGI DAS CRUZES	Detectable	Not detectable	Not detectable	Not detectable	Not detectable	Not detectable	Not detectable	Not detectable
294	656/2023	Human	Hospital	Surveillance swab	16	R	MOGI DAS CRUZES	Detectable	Detectable	Not detectable	Not detectable	Not detectable	Not detectable	Not detectable	Not detectable
295	671/2023	Human	Hospital	Urine	0.5	S	SÃO PAULO	Detectable	Not detectable	Not detectable	Not detectable	Not detectable	Not detectable	Not detectable	Not detectable
296	672/2023	Human	Hospital	Surveillance swab	0.5	S	SÃO PAULO	Detectable	Not detectable	Not detectable	Not detectable	Not detectable	Not detectable	Not detectable	Not detectable
297	674/2023	Human	Hospital	Surveillance swab	2	S	SÃO PAULO	Detectable	Not detectable	Not detectable	Not detectable	Not detectable	Not detectable	Not detectable	Not detectable
298	675/2023	Human	Hospital	Urine	0.5	S	SÃO PAULO	Detectable	Not detectable	Not detectable	Not detectable	Not detectable	Not detectable	Not detectable	Not detectable
299	676/2023	Human	Hospital	Surveillance swab	1	S	SÃO PAULO	Detectable	Not detectable	Not detectable	Not detectable	Not detectable	Not detectable	Not detectable	Not detectable
300	677/2023	Human	Hospital	Surveillance swab	0.5	S	SÃO PAULO	Detectable	Not detectable	Not detectable	Not detectable	Not detectable	Not detectable	Not detectable	Not detectable
301	681/2023	Human	Hospital	Surveillance swab	0.5	S	SÃO PAULO	Detectable	Not detectable	Not detectable	Not detectable	Not detectable	Not detectable	Not detectable	Not detectable
302	682/2023	Human	Hospital	Surveillance swab	0.5	S	SÃO PAULO	Detectable	Not detectable	Not detectable	Not detectable	Not detectable	Not detectable	Not detectable	Not detectable
303	683/2023	Human	Hospital	Urine	0.5	S	SÃO PAULO	Detectable	Not detectable	Not detectable	Not detectable	Not detectable	Not detectable	Not detectable	Not detectable
304	684/2023	Human	Hospital	Urine	0.5	S	SÃO PAULO	Not detectable	Detectable	Not detectable	Not detectable	Not detectable	Not detectable	Not detectable	Not detectable
305	687/2023	Human	Hospital	Urine	1	S	Campinas	Detectable	Not detectable	Not detectable	Not detectable	Not detectable	Not detectable	Not detectable	Not detectable
306	734/2023	Human	Hospital	Blood	>16	R	SÃO PAULO	Not detectable	Detectable	Not detectable	Not detectable	Not detectable	Not detectable	Not detectable	Not detectable
307	745/2023	Human	Hospital	Urine	0.5	S	CAMPINAS	Detectable	Not detectable	Not detectable	Not detectable	Not detectable	Not detectable	Not detectable	Not detectable
308	749/2023	Human	Hospital	Surveillance swab	0.5	S	SÃO PAULO	Detectable	Not detectable	Not detectable	Not detectable	Not detectable	Not detectable	Not detectable	Not detectable
309	751/2023	Human	Hospital	Surveillance swab	4	R	SÃO PAULO	Detectable	Not detectable	Not detectable	Not detectable	Not detectable	Not detectable	Not detectable	Not detectable
310	752/2023	Human	Hospital	Urine	0.5	S	SÃO PAULO	Not detectable	Not detectable	Not detectable	Not detectable	Not detectable	Not detectable	Not detectable	Not detectable
311	757/2023	Human	Hospital	Urine	1	S	SÃO PAULO	Not detectable	Not detectable	Not detectable	Not detectable	Not detectable	Not detectable	Not detectable	Not detectable
312	760/2023	Human	Hospital	Blood	>16	R	CARAPICUÍBA	Detectable	Not detectable	Not detectable	Not detectable	Not detectable	Not detectable	Not detectable	Not detectable
313	761/2023	Human	Hospital	Tracheal secretion	1	S	LEME	Detectable	Not detectable	Not detectable	Not detectable	Not detectable	Not detectable	Not detectable	Not detectable
314	767/2023	Human	Hospital	Urine	0.5	S	CAMPINAS	Detectable	Not detectable	Not detectable	Not detectable	Not detectable	Not detectable	Not detectable	Not detectable
315	768/2023	Human	Hospital	Feces	1	S	CAMPINAS	Not detectable	Detectable	Not detectable	Not detectable	Not detectable	Not detectable	Not detectable	Not detectable
316	771/2023	Human	Hospital	Surveillance swab	2	S	SÃO PAULO	Not detectable	Not detectable	Not detectable	Not detectable	Not detectable	Not detectable	Not detectable	Not detectable
317	780/2023	Human	Hospital	Surveillance swab	1	S	SÃO PAULO	Detectable	Not detectable	Not detectable	Not detectable	Not detectable	Not detectable	Not detectable	Not detectable
318	781/2023	Human	Hospital	Surveillance swab	1	S	SÃO PAULO	Detectable	Not detectable	Not detectable	Not detectable	Not detectable	Not detectable	Not detectable	Not detectable
319	786/2023	Human	Hospital	Urine	>16	R	SÃO PAULO	Not detectable	Not detectable	Not detectable	Not detectable	Not detectable	Not detectable	Not detectable	Not detectable
320	787/2023	Human	Hospital	Urine	0.5	S	CARAPICUÍBA	Not detectable	Detectable	Not detectable	Not detectable	Not detectable	Not detectable	Not detectable	Not detectable
321	788/2023	Human	Hospital	Blood	>16	R	CARAPICUÍBA	Not detectable	Not detectable	Not detectable	Not detectable	Not detectable	Not detectable	Not detectable	Not detectable
322	790/2023	Human	Hospital	Blood	>16	R	CARAPICUÍBA	Detectable	Not detectable	Not detectable	Not detectable	Not detectable	Not detectable	Not detectable	Not detectable
323	809/2023	Human	Hospital	Surveillance swab	>16	R	GUARULHOS	Detectable	Not detectable	Not detectable	Not detectable	Not detectable	Not detectable	Not detectable	Not detectable
324	811/2023	Human	Hospital	Urine	>16	R	CARAPICUÍBA	Detectable	Not detectable	Not detectable	Not detectable	Not detectable	Not detectable	Not detectable	Not detectable
325	812/2023	Human	Hospital	Blood	>16	R	CARAPICUÍBA	Detectable	Not detectable	Not detectable	Not detectable	Not detectable	Not detectable	Not detectable	Not detectable
326	813/2023	Human	Hospital	Tracheal secretion	>16	R	CARAPICUÍBA	Detectable	Not detectable	Not detectable	Not detectable	Not detectable	Not detectable	Not detectable	Not detectable
327	814/2023	Human	Hospital	Urine	>16	R	CARAPICUÍBA	Detectable	Not detectable	Not detectable	Not detectable	Not detectable	Not detectable	Not detectable	Not detectable
328	818B/2023	Human	Hospital	Blood	0.25	S	GUARULHOS	Detectable	Not detectable	Not detectable	Not detectable	Not detectable	Not detectable	Not detectable	Not detectable
329	819/2023	Human	Hospital	Surveillance swab	>16	R	GUARULHOS	Detectable	Not detectable	Not detectable	Not detectable	Not detectable	Not detectable	Not detectable	Not detectable
330	821/2023	Human	Hospital	Surveillance swab	0.5	S	GUARULHOS	Detectable	Not detectable	Not detectable	Not detectable	Not detectable	Not detectable	Not detectable	Not detectable
331	822/2023	Human	Hospital	Blood	0.5	S	ITAPEVI	Detectable	Not detectable	Not detectable	Not detectable	Not detectable	Not detectable	Not detectable	Not detectable
332	823/2023	Human	Hospital	Urine	0.5	S	SÃO PAULO	Not detectable	Not detectable	Not detectable	Not detectable	Not detectable	Not detectable	Not detectable	Not detectable
333	825/2023	Human	Hospital	Surveillance swab	0.25	S	SÃO PAULO	Detectable	Not detectable	Not detectable	Not detectable	Not detectable	Not detectable	Not detectable	Not detectable
334	827B/2023	Human	Hospital	Surveillance swab	1	S	SÃO PAULO	Detectable	Not detectable	Not detectable	Not detectable	Not detectable	Not detectable	Not detectable	Not detectable
335	828/2023	Human	Hospital	Surveillance swab	0.5	S	SÃO PAULO	Detectable	Not detectable	Not detectable	Not detectable	Not detectable	Not detectable	Not detectable	Not detectable
336	832B/2023	Human	Hospital	Urine	0.5	S	SÃO PAULO	Detectable	Not detectable	Not detectable	Not detectable	Not detectable	Not detectable	Not detectable	Not detectable
337	834/2023	Human	Hospital	Surveillance swab	0.5	S	SÃO PAULO	Not detectable	Detectable	Not detectable	Not detectable	Not detectable	Not detectable	Not detectable	Not detectable
338	835/2023	Human	Hospital	Urine	0.5	S	SÃO PAULO	Not detectable	Not detectable	Not detectable	Not detectable	Not detectable	Not detectable	Not detectable	Not detectable
339	839/2023	Human	Hospital	Urine	0.5	S	SÃO PAULO	Detectable	Not detectable	Not detectable	Not detectable	Not detectable	Not detectable	Not detectable	Not detectable
340	840/2023	Human	Hospital	Urine	16	R	SÃO PAULO	Detectable	Not detectable	Not detectable	Not detectable	Not detectable	Not detectable	Not detectable	Not detectable
341	846/2023	Human	Hospital	Blood	>16	R	GUARULHOS	Detectable	Not detectable	Not detectable	Not detectable	Not detectable	Not detectable	Not detectable	Not detectable
342	847/2023	Human	Hospital	Urine	0.5	S	GUARULHOS	Detectable	Not detectable	Not detectable	Not detectable	Not detectable	Not detectable	Not detectable	Not detectable
343	850/2023	Human	Hospital	Urine	0.5	S	CAMPINAS	Detectable	Not detectable	Not detectable	Not detectable	Not detectable	Not detectable	Not detectable	Not detectable
344	851/2023	Human	Hospital	Urine	0.5	S	CAMPINAS	Detectable	Not detectable	Not detectable	Not detectable	Not detectable	Not detectable	Not detectable	Not detectable
345	852/2023	Human	Hospital	Urine	2	S	CAMPINAS	Detectable	Not detectable	Not detectable	Not detectable	Not detectable	Not detectable	Not detectable	Not detectable
346	853/2023	Human	Hospital	Urine	8	R	SÃO PAULO	Detectable	Not detectable	Not detectable	Not detectable	Not detectable	Not detectable	Not detectable	Not detectable
347	857/2023	Human	Hospital	Urine	0.5	S	CARAPICUÍBA	Detectable	Not detectable	Not detectable	Not detectable	Not detectable	Not detectable	Not detectable	Not detectable
348	858/2023	Human	Hospital	Tracheal secretion	16	R	CARAPICUÍBA	Detectable	Not detectable	Not detectable	Not detectable	Not detectable	Not detectable	Not detectable	Not detectable
349	859/2023	Human	Hospital	Tissue fragment	0.5	S	CARAPICUÍBA	Detectable	Not detectable	Not detectable	Not detectable	Not detectable	Not detectable	Not detectable	Not detectable
350	861/2023	Human	Hospital	Urine	>16	R	CARAPICUÍBA	Detectable	Not detectable	Not detectable	Not detectable	Not detectable	Not detectable	Not detectable	Not detectable
351	867/2023	Human	Hospital	Urine	0.5	S	SÃO PAULO	Not detectable	Not detectable	Not detectable	Not detectable	Not detectable	Not detectable	Not detectable	Not detectable
352	869/2023	Human	Hospital	Blood	0.5	S	SÃO PAULO	Detectable	Not detectable	Not detectable	Not detectable	Not detectable	Not detectable	Not detectable	Not detectable
353	870/2023	Human	Hospital	Surveillance swab	8	R	GUARULHOS	Detectable	Not detectable	Not detectable	Not detectable	Not detectable	Not detectable	Not detectable	Not detectable
354	872/2023	Human	Hospital	Urine	8	R	GUARULHOS	Detectable	Not detectable	Not detectable	Not detectable	Not detectable	Not detectable	Not detectable	Not detectable
355	873/2023	Human	Hospital	Surveillance swab	0.5	S	GUARULHOS	Detectable	Not detectable	Not detectable	Not detectable	Not detectable	Not detectable	Not detectable	Not detectable
356	875/2023	Human	Hospital	Blood	0.5	S	SÃO PAULO	Detectable	Not detectable	Not detectable	Not detectable	Not detectable	Not detectable	Not detectable	Not detectable
357	879/2023	Human	Hospital	Lesion	8	R	SÃO PAULO	Detectable	Not detectable	Not detectable	Not detectable	Not detectable	Not detectable	Not detectable	Not detectable
358	887/2023	Human	Hospital	Blood	1	S	ITAPEVI	Detectable	Not detectable	Not detectable	Not detectable	Not detectable	Not detectable	Not detectable	Not detectable
359	889/2023	Human	Hospital	Blood	1	S	ITAPEVI	Not detectable	Not detectable	Not detectable	Not detectable	Not detectable	Not detectable	Not detectable	Not detectable
360	891/2023	Human	Hospital	Surveillance swab	1	S	SÃO PAULO	Detectable	Not detectable	Not detectable	Not detectable	Not detectable	Not detectable	Not detectable	Not detectable
361	892/2023	Human	Hospital	Surveillance swab	1	S	SÃO PAULO	Detectable	Not detectable	Not detectable	Not detectable	Not detectable	Not detectable	Not detectable	Not detectable
362	893/2023	Human	Hospital	Blood	1	S	SÃO PAULO	Not detectable	Not detectable	Not detectable	Not detectable	Not detectable	Not detectable	Not detectable	Not detectable
363	902/2023	Human	Hospital	Blood	>16	R	ITAPEVI	Detectable	Not detectable	Not detectable	Not detectable	Not detectable	Not detectable	Not detectable	Not detectable
364	906/2023	Human	Hospital	Surveillance swab	0.5	S	GUARULHOS	Detectable	Not detectable	Not detectable	Not detectable	Not detectable	Not detectable	Not detectable	Not detectable
365	907/2023	Human	Hospital	Urine	1	S	GUARULHOS	Detectable	Not detectable	Not detectable	Not detectable	Not detectable	Not detectable	Not detectable	Not detectable
366	908/2023	Human	Hospital	Urine	>16	R	GUARULHOS	Detectable	Not detectable	Not detectable	Not detectable	Not detectable	Not detectable	Not detectable	Not detectable
367	910/2023	Human	Hospital	Abscess	1	S	SÃO PAULO	Detectable	Not detectable	Not detectable	Not detectable	Not detectable	Not detectable	Not detectable	Not detectable
368	913/2023	Human	Hospital	Urine	2	S	CAMPINAS	Detectable	Not detectable	Not detectable	Not detectable	Not detectable	Not detectable	Not detectable	Not detectable
369	914/2023	Human	Hospital	Urine	>16	R	CAMPINAS	Not detectable	Not detectable	Not detectable	Not detectable	Not detectable	Not detectable	Not detectable	Not detectable
370	915/2023	Human	Hospital	Blood	1	S	ITAPEVI	Detectable	Not detectable	Not detectable	Not detectable	Not detectable	Not detectable	Not detectable	Not detectable
371	932B/2023	Human	Hospital	Urine	1	S	GUARULHOS	Detectable	Not detectable	Not detectable	Not detectable	Not detectable	Not detectable	Not detectable	Not detectable
372	934/2023	Human	Hospital	Secretion	1	S	GUARULHOS	Not detectable	Not detectable	Not detectable	Not detectable	Not detectable	Not detectable	Not detectable	Not detectable
373	936/2023	Human	Hospital	Urine	1	S	CAMPINAS	Not detectable	Not detectable	Not detectable	Not detectable	Not detectable	Not detectable	Not detectable	Not detectable
374	937/2023	Human	Hospital	Urine	1	S	CAMPINAS	Detectable	Not detectable	Not detectable	Not detectable	Not detectable	Not detectable	Not detectable	Not detectable
375	944/2023	Human	Hospital	Secretion	1	S	SÃO PAULO	Detectable	Not detectable	Not detectable	Not detectable	Not detectable	Not detectable	Not detectable	Not detectable
376	945/2023	Human	Hospital	Surveillance swab	1	S	SÃO PAULO	Detectable	Not detectable	Not detectable	Not detectable	Not detectable	Not detectable	Not detectable	Not detectable
377	947/2023	Human	Hospital	Urine	2	S	CAMPINAS	Not detectable	Not detectable	Not detectable	Not detectable	Not detectable	Not detectable	Not detectable	Not detectable
378	948/2023	Human	Hospital	Urine	0.5	S	CAMPINAS	Detectable	Not detectable	Not detectable	Not detectable	Not detectable	Not detectable	Not detectable	Not detectable
379	949/2023	Human	Hospital	Urine	1	S	SÃO PAULO	Detectable	Not detectable	Not detectable	Not detectable	Not detectable	Not detectable	Not detectable	Not detectable
380	951/2023	Human	Hospital	Urine	1	S	SÃO PAULO	Detectable	Not detectable	Not detectable	Not detectable	Not detectable	Not detectable	Not detectable	Not detectable
381	952/2023	Human	Hospital	Surveillance swab	1	S	SÃO PAULO	Detectable	Not detectable	Not detectable	Not detectable	Not detectable	Not detectable	Not detectable	Not detectable
382	953/2023	Human	Hospital	Blood	1	S	SÃO PAULO	Detectable	Not detectable	Not detectable	Not detectable	Not detectable	Not detectable	Not detectable	Not detectable
383	954/2023	Human	Hospital	Surveillance swab	1	S	SÃO PAULO	Detectable	Not detectable	Not detectable	Not detectable	Not detectable	Not detectable	Not detectable	Not detectable
384	955/2023	Human	Hospital	Surveillance swab	1	S	SÃO PAULO	Detectable	Not detectable	Not detectable	Not detectable	Not detectable	Not detectable	Not detectable	Not detectable
385	956/2023	Human	Hospital	Blood	1	S	SÃO PAULO	Detectable	Not detectable	Not detectable	Not detectable	Not detectable	Not detectable	Not detectable	Not detectable
386	958/2023	Human	Hospital	Surveillance swab	1	S	SÃO PAULO	Detectable	Not detectable	Not detectable	Not detectable	Not detectable	Not detectable	Not detectable	Not detectable
387	960/2023	Human	Hospital	Surveillance swab	1	S	SÃO PAULO	Detectable	Not detectable	Not detectable	Not detectable	Not detectable	Not detectable	Not detectable	Not detectable
388	962/2023	Human	Hospital	Fluid	1	S	SÃO PAULO	Detectable	Not detectable	Not detectable	Not detectable	Not detectable	Not detectable	Not detectable	Not detectable
389	964/2023	Human	Hospital	Surveillance swab	1	S	SÃO PAULO	Detectable	Not detectable	Not detectable	Not detectable	Not detectable	Not detectable	Not detectable	Not detectable
390	965/2023	Human	Hospital	Surveillance swab	1	S	SÃO PAULO	Detectable	Not detectable	Not detectable	Not detectable	Not detectable	Not detectable	Not detectable	Not detectable
391	966/2023	Human	Hospital	Surveillance swab	1	S	SÃO PAULO	Detectable	Not detectable	Not detectable	Not detectable	Not detectable	Not detectable	Not detectable	Not detectable
392	967/2023	Human	Hospital	Blood	1	S	SÃO PAULO	Detectable	Not detectable	Not detectable	Not detectable	Not detectable	Not detectable	Not detectable	Not detectable
393	970/2023	Human	Hospital	Urine	0.5	S	GUARULHOS	Detectable	Not detectable	Not detectable	Not detectable	Not detectable	Not detectable	Not detectable	Not detectable
394	971/2023	Human	Hospital	Urine	16	R	GUARULHOS	Detectable	Not detectable	Not detectable	Not detectable	Not detectable	Not detectable	Not detectable	Not detectable
395	975B/2023	Human	Hospital	Blood	1	S	SÃO PAULO	Not detectable	Not detectable	Not detectable	Not detectable	Not detectable	Not detectable	Not detectable	Not detectable
396	982/2023	Human	Hospital	Tracheal secretion	>16	R	ITAPEVI	Detectable	Not detectable	Not detectable	Not detectable	Not detectable	Not detectable	Not detectable	Not detectable
397	983/2023	Human	Hospital	Blood	>16	R	ITAPEVI	Detectable	Not detectable	Not detectable	Not detectable	Not detectable	Not detectable	Not detectable	Not detectable
398	985/2023	Human	Hospital	Surveillance swab	0.5	S	SÃO PAULO	Detectable	Not detectable	Not detectable	Not detectable	Not detectable	Not detectable	Not detectable	Not detectable
399	986/2023	Human	Hospital	Surveillance swab	0.5	S	SÃO PAULO	Detectable	Not detectable	Not detectable	Not detectable	Not detectable	Not detectable	Not detectable	Not detectable
400	987/2023 A	Human	Hospital	Surveillance swab	0.5	S	SÃO PAULO	Detectable	Not detectable	Not detectable	Not detectable	Not detectable	Not detectable	Not detectable	Not detectable
401	988/2023	Human	Hospital	Surveillance swab	0.5	S	SÃO PAULO	Detectable	Not detectable	Not detectable	Not detectable	Not detectable	Not detectable	Not detectable	Not detectable
402	990/2023	Human	Hospital	Tracheal secretion	>16	R	ITAPEVI	Detectable	Not detectable	Not detectable	Not detectable	Not detectable	Not detectable	Not detectable	Not detectable
403	993/2023	Human	Hospital	Urine	0.5	S	CAMPINAS	Detectable	Not detectable	Not detectable	Not detectable	Not detectable	Not detectable	Not detectable	Not detectable
404	997/2023	Human	Hospital	Surveillance swab	1	S	SÃO PAULO	Detectable	Not detectable	Not detectable	Not detectable	Not detectable	Not detectable	Not detectable	Not detectable
405	998/2023	Human	Hospital	Urine	0.5	S	SÃO PAULO	Detectable	Not detectable	Not detectable	Not detectable	Not detectable	Not detectable	Not detectable	Not detectable
406	999/2023	Human	Hospital	Surveillance swab	0.5	S	SÃO PAULO	Detectable	Not detectable	Not detectable	Not detectable	Not detectable	Not detectable	Not detectable	Not detectable
407	1000/2023	Human	Hospital	Urine	0.5	S	CAMPINAS	Detectable	Not detectable	Not detectable	Not detectable	Not detectable	Not detectable	Not detectable	Not detectable
408	1001/2023	Human	Hospital	Blood	8	R	SÃO PAULO	Not detectable	Detectable	Not detectable	Not detectable	Not detectable	Not detectable	Not detectable	Not detectable
409	1003/2023	Human	Hospital	Urine	1	S	SÃO PAULO	Not detectable	Detectable	Not detectable	Not detectable	Not detectable	Not detectable	Not detectable	Not detectable
410	1011/2023 A	Human	Hospital	Surveillance swab	0.5	S	SÃO PAULO	Detectable	Not detectable	Not detectable	Not detectable	Not detectable	Not detectable	Not detectable	Not detectable
411	1012/2023	Human	Hospital	Surveillance swab	0.5	S	SÃO PAULO	Detectable	Not detectable	Not detectable	Not detectable	Not detectable	Not detectable	Not detectable	Not detectable
412	1014/2023	Human	Hospital	Urine	0.5	S	GUARULHOS	Detectable	Not detectable	Not detectable	Not detectable	Not detectable	Not detectable	Not detectable	Not detectable
413	1018/2023	Human	Hospital	Tracheal secretion	1	S	SÃO PAULO	Not detectable	Not detectable	Not detectable	Not detectable	Not detectable	Not detectable	Not detectable	Not detectable
414	1020/2023	Human	Hospital	Surveillance swab	1	S	SÃO PAULO	Not detectable	Not detectable	Not detectable	Not detectable	Not detectable	Not detectable	Not detectable	Not detectable
415	1021/2023	Human	Hospital	Retal secretion	0.5	S	SÃO PAULO	Not detectable	Not detectable	Not detectable	Not detectable	Not detectable	Not detectable	Not detectable	Not detectable
416	1026/2023	Human	Hospital	Urine	0.5	S	SÃO PAULO	Detectable	Not detectable	Not detectable	Not detectable	Not detectable	Not detectable	Not detectable	Not detectable
417	1027/2023	Human	Hospital	Blood	>16	R	SÃO PAULO	Detectable	Not detectable	Not detectable	Not detectable	Not detectable	Not detectable	Not detectable	Not detectable
418	1028/2023	Human	Hospital	Surveillance swab	1	S	SÃO PAULO	Detectable	Not detectable	Not detectable	Not detectable	Not detectable	Not detectable	Not detectable	Not detectable
419	1029/2023	Human	Hospital	Urine	8	R	SÃO PAULO	Not detectable	Detectable	Not detectable	Not detectable	Not detectable	Not detectable	Not detectable	Not detectable
420	1037/2023	Human	Hospital	Surveillance swab	0.5	S	SÃO PAULO	Detectable	Not detectable	Not detectable	Not detectable	Not detectable	Not detectable	Not detectable	Not detectable
421	1039/2023 A	Human	Hospital	Surveillance swab	1	S	SÃO PAULO	Detectable	Not detectable	Not detectable	Not detectable	Not detectable	Not detectable	Not detectable	Not detectable
422	1040/2023	Human	Hospital	Surveillance swab	0.5	S	SÃO PAULO	Detectable	Not detectable	Not detectable	Not detectable	Not detectable	Not detectable	Not detectable	Not detectable
423	1041/2023	Human	Hospital	Surveillance swab	>16	R	SÃO PAULO	Not detectable	Not detectable	Not detectable	Not detectable	Not detectable	Not detectable	Not detectable	Not detectable
424	1045/2023	Human	Hospital	Blood	>16	R	ITAPEVI	Detectable	Not detectable	Not detectable	Not detectable	Not detectable	Not detectable	Not detectable	Not detectable
425	1053/2023	Human	Hospital	Surveillance swab	>16	R	SÃO PAULO	Detectable	Not detectable	Not detectable	Not detectable	Not detectable	Not detectable	Not detectable	Not detectable
426	1054/2023	Human	Hospital	Blood	>16	R	SÃO PAULO	Detectable	Not detectable	Not detectable	Not detectable	Not detectable	Not detectable	Not detectable	Not detectable
427	1056/2023	Human	Hospital	Surveillance swab	1	S	SÃO PAULO	Detectable	Not detectable	Not detectable	Not detectable	Not detectable	Not detectable	Not detectable	Not detectable
428	1057/2023	Human	Hospital	Surveillance swab	1	S	SÃO PAULO	Not detectable	Not detectable	Not detectable	Not detectable	Not detectable	Not detectable	Not detectable	Not detectable
429	1058/2023	Human	Hospital	Urine	16	R	SÃO PAULO	Detectable	Not detectable	Not detectable	Not detectable	Not detectable	Not detectable	Not detectable	Not detectable
430	1059/2023	Human	Hospital	Surveillance swab	1	S	SÃO PAULO	Detectable	Not detectable	Not detectable	Not detectable	Not detectable	Not detectable	Not detectable	Not detectable
431	1060/2023	Human	Hospital	Surveillance swab	2	S	SÃO PAULO	Detectable	Not detectable	Not detectable	Not detectable	Not detectable	Not detectable	Not detectable	Not detectable
432	1061/2023	Human	Hospital	Urine	1	S	SÃO PAULO	Detectable	Not detectable	Not detectable	Not detectable	Not detectable	Not detectable	Not detectable	Not detectable
433	1062/2023	Human	Hospital	Surveillance swab	1	S	SÃO PAULO	Detectable	Not detectable	Not detectable	Not detectable	Not detectable	Not detectable	Not detectable	Not detectable
434	1064/2023	Human	Hospital	Blood	1	S	SÃO PAULO	Not detectable	Not detectable	Not detectable	Not detectable	Not detectable	Not detectable	Not detectable	Not detectable
435	1067/2023	Human	Hospital	Surveillance swab	2	S	SÃO PAULO	Detectable	Not detectable	Not detectable	Not detectable	Not detectable	Not detectable	Not detectable	Not detectable
436	1074/2023	Human	Hospital	Surveillance swab	1	S	MOGI DAS CRUZES	Detectable	Not detectable	Not detectable	Not detectable	Not detectable	Not detectable	Not detectable	Not detectable
437	1075/2023	Human	Hospital	Urine	1	S	MOGI DAS CRUZES	Detectable	Not detectable	Not detectable	Not detectable	Not detectable	Not detectable	Not detectable	Not detectable
438	1078/2023	Human	Hospital	Surveillance swab	>16	R	SÃO PAULO	Detectable	Not detectable	Not detectable	Not detectable	Not detectable	Not detectable	Not detectable	Not detectable
439	1079/2023	Human	Hospital	Blood	1	S	SÃO PAULO	Detectable	Not detectable	Not detectable	Not detectable	Not detectable	Not detectable	Not detectable	Not detectable
440	1080/2023	Human	Hospital	Tracheal secretion	2	S	SÃO PAULO	Not detectable	Not detectable	Not detectable	Not detectable	Not detectable	Not detectable	Not detectable	Not detectable
441	1084/2023	Human	Hospital	Secretion	1	S	SOROCABA	Detectable	Not detectable	Not detectable	Not detectable	Not detectable	Not detectable	Not detectable	Not detectable
442	1085/2023	Human	Hospital	Urine	1	S	CAMPINAS	Detectable	Not detectable	Not detectable	Not detectable	Not detectable	Not detectable	Not detectable	Not detectable
443	1088/2023	Human	Hospital	Urine	1	S	SÃO PAULO	Detectable	Not detectable	Not detectable	Not detectable	Not detectable	Not detectable	Not detectable	Not detectable
444	1089/2023	Human	Hospital	Urine	1	S	SÃO PAULO	Not detectable	Not detectable	Not detectable	Not detectable	Not detectable	Not detectable	Not detectable	Not detectable
445	1090/2023	Human	Hospital	Urine	1	S	SÃO PAULO	Not detectable	Not detectable	Not detectable	Not detectable	Not detectable	Not detectable	Not detectable	Not detectable
446	1091/2023	Human	Hospital	Peritoneal fluid	16	R	SÃO PAULO	Detectable	Not detectable	Not detectable	Not detectable	Not detectable	Not detectable	Not detectable	Not detectable
447	1093/2023	Human	Hospital	Surveillance swab	16	R	SÃO PAULO	Detectable	Not detectable	Not detectable	Not detectable	Not detectable	Not detectable	Not detectable	Not detectable
448	1098/2023	Human	Hospital	Surveillance swab	1	S	SÃO PAULO	Not detectable	Not detectable	Not detectable	Not detectable	Not detectable	Not detectable	Not detectable	Not detectable
449	1099/2023	Human	Hospital	Surveillance swab	1	S	SÃO PAULO	Detectable	Not detectable	Not detectable	Not detectable	Not detectable	Not detectable	Not detectable	Not detectable
450	1100/2023	Human	Hospital	Urine	1	S	SÃO PAULO	Detectable	Not detectable	Not detectable	Not detectable	Not detectable	Not detectable	Not detectable	Not detectable
451	349A/2023	Human	Hospital	Surveillance swab	0.5	S	SÃO PAULO	Detectable	Not detectable	Not detectable	Not detectable	Not detectable	Not detectable	Not detectable	Not detectable
452	381A/2023	Human	Hospital	Surveillance swab	0.5	S	SÃO PAULO	Detectable	Not detectable	Not detectable	Not detectable	Not detectable	Not detectable	Not detectable	Not detectable
453	474B/2023	Human	Hospital	Surveillance swab	0.5	S	SÃO PAULO	Not detectable	Detectable	Not detectable	Not detectable	Not detectable	Not detectable	Not detectable	Not detectable
454	481A/2023	Human	Hospital	Surveillance swab	16	R	SÃO PAULO	Detectable	Not detectable	Not detectable	Not detectable	Not detectable	Not detectable	Not detectable	Not detectable
455	491A/2023	Human	Hospital	Surveillance swab	0.5	S	SÃO PAULO	Detectable	Not detectable	Not detectable	Not detectable	Not detectable	Not detectable	Not detectable	Not detectable
456	005/2024	Human	Hospital	Surveillance swab	4	R	SÃO PAULO	Detectable	Not detectable	Not detectable	Not detectable	Not detectable	Not detectable	Not detectable	Not detectable
457	16/2024	Human	Hospital	Urine	16	R	CAMPINAS	Detectable	Not detectable	Not detectable	Not detectable	Not detectable	Not detectable	Not detectable	Not detectable
458	17/2024	Human	Hospital	Tracheal secretion	1	S	CAMPINAS	Not detectable	Detectable	Not detectable	Not detectable	Not detectable	Not detectable	Not detectable	Not detectable
459	26/2024 A	Human	Hospital	Surveillance swab	>16	R	SÃO PAULO	Detectable	Not detectable	Not detectable	Not detectable	Not detectable	Not detectable	Not detectable	Not detectable
460	27/2024	Human	Hospital	Surveillance swab	1	S	SÃO PAULO	Detectable	Not detectable	Not detectable	Not detectable	Not detectable	Not detectable	Not detectable	Not detectable
461	28/2024	Human	Hospital	Surveillance swab	1	S	SÃO PAULO	Detectable	Not detectable	Not detectable	Not detectable	Not detectable	Not detectable	Not detectable	Not detectable
462	31/2024	Human	Hospital	Urine	1	S	SÃO PAULO	Detectable	Not detectable	Not detectable	Not detectable	Not detectable	Not detectable	Not detectable	Not detectable
463	32/2024	Human	Hospital	Urine	1	S	SÃO PAULO	Detectable	Not detectable	Not detectable	Not detectable	Not detectable	Not detectable	Not detectable	Not detectable
464	35/2024	Human	Hospital	Urine	1	S	SÃO PAULO	Detectable	Not detectable	Not detectable	Not detectable	Not detectable	Not detectable	Not detectable	Not detectable
465	36/2024	Human	Hospital	Surveillance swab	2	S	SÃO PAULO	Detectable	Not detectable	Not detectable	Not detectable	Not detectable	Not detectable	Not detectable	Not detectable
466	37/2024	Human	Hospital	Surveillance swab	1	S	SÃO PAULO	Detectable	Not detectable	Not detectable	Not detectable	Not detectable	Not detectable	Not detectable	Not detectable
467	38/2024	Human	Hospital	Urine	2	S	SÃO PAULO	Detectable	Not detectable	Not detectable	Not detectable	Not detectable	Not detectable	Not detectable	Not detectable
468	44/2024	Human	Hospital	Urine	1	S	MOGI DAS CRUZES	Detectable	Not detectable	Not detectable	Not detectable	Not detectable	Not detectable	Not detectable	Not detectable
469	46/2024	Human	Hospital	Urine	16	R	SÃO PAULO	Detectable	Not detectable	Not detectable	Not detectable	Not detectable	Not detectable	Not detectable	Not detectable
470	47/2024	Human	Hospital	Urine	1	S	SÃO PAULO	Detectable	Not detectable	Not detectable	Not detectable	Not detectable	Not detectable	Not detectable	Not detectable
471	56/2024	Human	Hospital	Urine	1	S	CAMPINAS	Detectable	Not detectable	Not detectable	Not detectable	Not detectable	Not detectable	Not detectable	Not detectable
472	57/2024	Human	Hospital	Surveillance swab	1	S	SÃO PAULO	Detectable	Not detectable	Not detectable	Not detectable	Not detectable	Not detectable	Not detectable	Not detectable
473	58/2024	Human	Hospital	Surveillance swab	1	S	SÃO PAULO	Detectable	Not detectable	Not detectable	Not detectable	Not detectable	Not detectable	Not detectable	Not detectable
474	63/2024	Human	Hospital	Surveillance swab	>16	R	SÃO PAULO	Detectable	Not detectable	Not detectable	Not detectable	Not detectable	Not detectable	Not detectable	Not detectable
475	64/2024	Human	Hospital	Surveillance swab	1	S	SÃO PAULO	Detectable	Not detectable	Not detectable	Not detectable	Not detectable	Not detectable	Not detectable	Not detectable
476	66/2024	Human	Hospital	Surveillance swab	0.5	S	SÃO PAULO	Not detectable	Not detectable	Not detectable	Not detectable	Not detectable	Not detectable	Not detectable	Not detectable
477	72/2024	Human	Hospital	Surveillance swab	1	S	SÃO PAULO	Not detectable	Not detectable	Not detectable	Not detectable	Not detectable	Not detectable	Not detectable	Not detectable
478	80/2024	Human	Hospital	Urine	1	S	CAMPINAS	Detectable	Not detectable	Not detectable	Not detectable	Not detectable	Not detectable	Not detectable	Not detectable
479	85/2024	Human	Hospital	Blood	4	R	ITAPEVI	Detectable	Not detectable	Not detectable	Not detectable	Not detectable	Not detectable	Not detectable	Not detectable
480	88/2024	Human	Hospital	Surveillance swab	1	S	SÃO PAULO	Detectable	Not detectable	Not detectable	Not detectable	Not detectable	Not detectable	Not detectable	Not detectable
481	89/2024	Human	Hospital	Secretion	1	S	SÃO PAULO	Detectable	Not detectable	Not detectable	Not detectable	Not detectable	Not detectable	Not detectable	Not detectable
482	90/2024 A	Human	Hospital	Secretion	1	S	SÃO PAULO	Not detectable	Not detectable	Not detectable	Not detectable	Not detectable	Not detectable	Not detectable	Not detectable
483	92/2024 A	Human	Hospital	Surveillance swab	1	S	SÃO PAULO	Detectable	Not detectable	Not detectable	Not detectable	Not detectable	Not detectable	Not detectable	Not detectable
484	96/2024	Human	Hospital	Surveillance swab	1	S	SÃO PAULO	Detectable	Not detectable	Not detectable	Not detectable	Not detectable	Not detectable	Not detectable	Not detectable
485	97/2024	Human	Hospital	Surveillance swab	1	S	SÃO PAULO	Detectable	Not detectable	Not detectable	Not detectable	Not detectable	Not detectable	Not detectable	Not detectable
486	102/2024	Human	Hospital	Surveillance swab	1	S	SÃO PAULO	Detectable	Not detectable	Not detectable	Not detectable	Not detectable	Not detectable	Not detectable	Not detectable
487	115/2024	Human	Hospital	Urine	1	S	SÃO PAULO	Not detectable	Detectable	Not detectable	Not detectable	Not detectable	Not detectable	Not detectable	Not detectable
488	129/2024 A	Human	Hospital	Surveillance swab	1	S	SÃO PAULO	Detectable	Not detectable	Not detectable	Not detectable	Not detectable	Not detectable	Not detectable	Not detectable
489	130/2024	Human	Hospital	Urine	1	S	SÃO PAULO	Detectable	Not detectable	Not detectable	Not detectable	Not detectable	Not detectable	Not detectable	Not detectable
490	133/2024	Human	Hospital	Peritoneal fluid	0.5	S	SÃO PAULO	Not detectable	Not detectable	Not detectable	Not detectable	Not detectable	Not detectable	Not detectable	Not detectable
491	134/2024	Human	Hospital	Surveillance swab	0.5	S	SÃO PAULO	Not detectable	Not detectable	Not detectable	Not detectable	Not detectable	Not detectable	Not detectable	Not detectable
492	135/2024	Human	Hospital	Surveillance swab	0.5	S	SÃO PAULO	Not detectable	Not detectable	Not detectable	Not detectable	Not detectable	Not detectable	Not detectable	Not detectable
493	136/2024	Human	Hospital	Peritoneal fluid	1	S	SÃO PAULO	Not detectable	Detectable	Not detectable	Not detectable	Not detectable	Not detectable	Not detectable	Not detectable
494	137/2024	Human	Hospital	Peritoneal fluid	>16	R	SÃO PAULO	Detectable	Not detectable	Not detectable	Not detectable	Not detectable	Not detectable	Not detectable	Not detectable
495	144/2024	Human	Hospital	Urine	1	S	SÃO PAULO	Detectable	Not detectable	Not detectable	Not detectable	Not detectable	Not detectable	Not detectable	Not detectable
496	147/2024	Human	Hospital	Surveillance swab	1	S	MOGI DAS CRUZES	Detectable	Not detectable	Not detectable	Not detectable	Not detectable	Not detectable	Not detectable	Not detectable
497	148/2024	Human	Hospital	Surveillance swab	8	R	MOGI DAS CRUZES	Detectable	Not detectable	Not detectable	Not detectable	Not detectable	Not detectable	Not detectable	Not detectable
498	155/2024	Human	Hospital	Surveillance swab	1	S	SÃO PAULO	Detectable	Not detectable	Not detectable	Not detectable	Not detectable	Not detectable	Not detectable	Not detectable
499	156/2024	Human	Hospital	Surveillance swab	1	S	SÃO PAULO	Detectable	Not detectable	Not detectable	Not detectable	Not detectable	Not detectable	Not detectable	Not detectable
500	157/2024	Human	Hospital	Surveillance swab	1	S	SÃO PAULO	Detectable	Not detectable	Not detectable	Not detectable	Not detectable	Not detectable	Not detectable	Not detectable
501	158/2024	Human	Hospital	Peritoneal fluid	1	S	SÃO PAULO	Detectable	Not detectable	Not detectable	Not detectable	Not detectable	Not detectable	Not detectable	Not detectable
502	159/2024	Human	Hospital	Bronchoalveolar lavage	0.5	S	SÃO PAULO	Detectable	Detectable	Not detectable	Not detectable	Not detectable	Not detectable	Not detectable	Not detectable
503	160/2024	Human	Hospital	Blood	0.5	S	CAMPINAS	Not detectable	Detectable	Not detectable	Not detectable	Not detectable	Not detectable	Not detectable	Not detectable
504	161/2024	Human	Hospital	Urine	0.5	S	CAMPINAS	Detectable	Not detectable	Not detectable	Not detectable	Not detectable	Not detectable	Not detectable	Not detectable
505	164/2024	Human	Hospital	Surveillance swab	0.5	S	SÃO PAULO	Not detectable	Not detectable	Not detectable	Not detectable	Not detectable	Not detectable	Not detectable	Not detectable
506	165/2024	Human	Hospital	Surveillance swab	0.5	S	SÃO PAULO	Detectable	Not detectable	Not detectable	Not detectable	Not detectable	Not detectable	Not detectable	Not detectable
507	167/2024 B	Human	Hospital	Surveillance swab	0.5	S	SÃO PAULO	Detectable	Not detectable	Not detectable	Not detectable	Not detectable	Not detectable	Not detectable	Not detectable
508	168/2024 A	Human	Hospital	Surveillance swab	0.5	S	SÃO PAULO	Detectable	Not detectable	Not detectable	Not detectable	Not detectable	Not detectable	Not detectable	Not detectable
509	169/2024 B	Human	Hospital	Surveillance swab	16	R	SÃO PAULO	Detectable	Not detectable	Not detectable	Not detectable	Not detectable	Not detectable	Not detectable	Not detectable
510	173/2024	Human	Hospital	Urine	0.5	S	CAMPINAS	Detectable	Not detectable	Not detectable	Not detectable	Not detectable	Not detectable	Not detectable	Not detectable
511	175/2024	Human	Hospital	Tracheal secretion	16	R	SÃO PAULO	Detectable	Not detectable	Not detectable	Not detectable	Not detectable	Not detectable	Not detectable	Not detectable
512	176/2024	Human	Hospital	Surveillance swab	1	S	SÃO PAULO	Not detectable	Not detectable	Not detectable	Not detectable	Not detectable	Not detectable	Not detectable	Not detectable
513	178/2024	Human	Hospital	Urine	0.5	S	SÃO PAULO	Detectable	Not detectable	Not detectable	Not detectable	Not detectable	Not detectable	Not detectable	Not detectable
514	183/2024	Human	Hospital	Surveillance swab	0.5	S	MOGI DAS CRUZES	Detectable	Not detectable	Not detectable	Not detectable	Not detectable	Not detectable	Not detectable	Not detectable
515	184/2024	Human	Hospital	Surveillance swab	1	S	MOGI DAS CRUZES	Detectable	Not detectable	Not detectable	Not detectable	Not detectable	Not detectable	Not detectable	Not detectable
516	189/2024 A	Human	Hospital	Surveillance swab	0.5	S	SÃO PAULO	Detectable	Not detectable	Not detectable	Not detectable	Not detectable	Not detectable	Not detectable	Not detectable
517	191/2024	Human	Hospital	Surveillance swab	0.25	S	SÃO PAULO	Detectable	Not detectable	Not detectable	Not detectable	Not detectable	Not detectable	Not detectable	Not detectable
518	192/2024	Human	Hospital	Urine	>16	R	JOÃO PESSOA	Detectable	Not detectable	Not detectable	Not detectable	Not detectable	Not detectable	Not detectable	Not detectable
519	197/2024	Human	Hospital	Urine	0.5	S	CAMPINAS	Detectable	Not detectable	Not detectable	Not detectable	Not detectable	Not detectable	Not detectable	Not detectable
520	200/2024	Human	Hospital	Urine	0.5	S	CAMPINAS	Detectable	Not detectable	Not detectable	Not detectable	Not detectable	Not detectable	Not detectable	Not detectable
521	201/2024	Human	Hospital	Urine	0.5	S	CAMPINAS	Detectable	Not detectable	Not detectable	Not detectable	Not detectable	Not detectable	Not detectable	Not detectable
522	207/2024	Human	Hospital	Tracheal secretion	>16	R	CAMPINAS	Detectable	Not detectable	Not detectable	Not detectable	Not detectable	Not detectable	Not detectable	Not detectable
523	208/2024	Human	Hospital	Urine	2	S	CAMPINAS	Detectable	Not detectable	Not detectable	Not detectable	Not detectable	Not detectable	Not detectable	Not detectable
524	213/2024	Human	Hospital	Urine	0.5	S	CAMPINAS	Detectable	Not detectable	Not detectable	Not detectable	Not detectable	Not detectable	Not detectable	Not detectable
525	216/2024	Human	Hospital	Surveillance swab	0.5	S	SÃO PAULO	Detectable	Not detectable	Not detectable	Not detectable	Not detectable	Not detectable	Not detectable	Not detectable
526	219/2024	Human	Hospital	Surveillance swab	0.5	S	SÃO PAULO	Detectable	Not detectable	Not detectable	Not detectable	Not detectable	Not detectable	Not detectable	Not detectable
527	224/2024	Human	Hospital	Urine	>16	R	CAMPINAS	Detectable	Not detectable	Not detectable	Not detectable	Not detectable	Not detectable	Not detectable	Not detectable
528	227/2024	Human	Hospital	Urine	1	S	SÃO PAULO	Detectable	Not detectable	Not detectable	Not detectable	Not detectable	Not detectable	Not detectable	Not detectable
529	229/2024	Human	Hospital	Surveillance swab	1	S	SÃO PAULO	Detectable	Not detectable	Not detectable	Not detectable	Not detectable	Not detectable	Not detectable	Not detectable
530	231/2024	Human	Hospital	Surveillance swab	2	S	MOGI DAS CRUZES	Detectable	Not detectable	Not detectable	Not detectable	Not detectable	Not detectable	Not detectable	Not detectable
531	242/2024	Human	Hospital	Urine	1	S	ITAPETININGA	Detectable	Not detectable	Not detectable	Not detectable	Not detectable	Not detectable	Not detectable	Not detectable
532	243/2024	Human	Hospital	Urine	1	S	CAMPINAS	Detectable	Not detectable	Not detectable	Not detectable	Not detectable	Not detectable	Not detectable	Not detectable
533	244/2024 A	Human	Hospital	Surveillance swab	1	S	SÃO PAULO	Not detectable	Not detectable	Not detectable	Not detectable	Not detectable	Not detectable	Not detectable	Not detectable
534	245/2024	Human	Hospital	Surveillance swab	1	S	SÃO PAULO	Not detectable	Not detectable	Not detectable	Not detectable	Not detectable	Not detectable	Not detectable	Not detectable
535	247/2024	Human	Hospital	Urine	1	S	SÃO PAULO	Detectable	Not detectable	Not detectable	Not detectable	Not detectable	Not detectable	Not detectable	Not detectable
536	248/2024	Human	Hospital	Blood	>16	R	SÃO PAULO	Detectable	Not detectable	Not detectable	Not detectable	Not detectable	Not detectable	Not detectable	Not detectable
537	249/2024	Human	Hospital	Tracheal secretion	>16	R	SÃO PAULO	Not detectable	Not detectable	Not detectable	Not detectable	Not detectable	Not detectable	Not detectable	Not detectable
538	250/2024	Human	Hospital	Tracheal secretion	16	R	SÃO PAULO	Detectable	Not detectable	Not detectable	Not detectable	Not detectable	Not detectable	Not detectable	Not detectable
539	252/2024	Human	Hospital	Urine	1	S	SÃO PAULO	Not detectable	Detectable	Not detectable	Not detectable	Not detectable	Not detectable	Not detectable	Not detectable
540	258/2024	Human	Hospital	Urine	1	S	CAMPINAS	Detectable	Not detectable	Not detectable	Not detectable	Not detectable	Not detectable	Not detectable	Not detectable
541	261/2024	Human	Hospital	Blood	>16	R	CAMPINAS	Detectable	Not detectable	Not detectable	Not detectable	Not detectable	Not detectable	Not detectable	Not detectable
542	266/2024	Human	Hospital	Surveillance swab	1	S	SÃO PAULO	Detectable	Not detectable	Not detectable	Not detectable	Not detectable	Not detectable	Not detectable	Not detectable
543	267/2024 B	Human	Hospital	Surveillance swab	1	S	SÃO PAULO	Not detectable	Not detectable	Not detectable	Not detectable	Not detectable	Not detectable	Not detectable	Not detectable
544	270/2024	Human	Hospital	Surveillance swab	1	S	SÃO PAULO	Detectable	Not detectable	Not detectable	Not detectable	Not detectable	Not detectable	Not detectable	Not detectable
545	271/2024	Human	Hospital	Surveillance swab	1	S	SÃO PAULO	Detectable	Not detectable	Not detectable	Not detectable	Not detectable	Not detectable	Not detectable	Not detectable
546	272/2024	Human	Hospital	Surveillance swab	1	S	SÃO PAULO	Not detectable	Detectable	Not detectable	Not detectable	Not detectable	Not detectable	Not detectable	Not detectable
547	273/2024	Human	Hospital	Surveillance swab	1	S	SÃO PAULO	Detectable	Not detectable	Not detectable	Not detectable	Not detectable	Not detectable	Not detectable	Not detectable
548	277/2024	Human	Hospital	Sputum	>16	R	SÃO PAULO	Detectable	Not detectable	Not detectable	Not detectable	Not detectable	Not detectable	Not detectable	Not detectable
549	278/2024	Human	Hospital	Tracheal secretion	1	S	SÃO PAULO	Detectable	Not detectable	Not detectable	Not detectable	Not detectable	Not detectable	Not detectable	Not detectable
550	279/2024	Human	Hospital	Tracheal secretion	>16	R	SÃO PAULO	Detectable	Not detectable	Not detectable	Not detectable	Not detectable	Not detectable	Not detectable	Not detectable
551	287/2024	Human	Hospital	Blood	>16	R	ITAPEVI	Detectable	Not detectable	Not detectable	Not detectable	Not detectable	Not detectable	Not detectable	Not detectable
552	288/2024	Human	Hospital	Urine	1	S	CAMPINAS	Detectable	Not detectable	Not detectable	Not detectable	Not detectable	Not detectable	Not detectable	Not detectable
553	289/2024	Human	Hospital	Urine	1	S	CAMPINAS	Detectable	Not detectable	Not detectable	Not detectable	Not detectable	Not detectable	Not detectable	Not detectable
554	292/2024	Human	Hospital	Secretion	>16	R	SÃO PAULO	Detectable	Not detectable	Not detectable	Not detectable	Not detectable	Not detectable	Not detectable	Not detectable
555	293/2024	Human	Hospital	Surveillance swab	1	S	SÃO PAULO	Detectable	Not detectable	Not detectable	Not detectable	Not detectable	Not detectable	Not detectable	Not detectable
556	296/2024 A	Human	Hospital	Surveillance swab	1	S	SÃO PAULO	Not detectable	Not detectable	Not detectable	Not detectable	Not detectable	Not detectable	Not detectable	Not detectable
557	297/2024	Human	Hospital	Urine	1	S	SÃO PAULO	Not detectable	Not detectable	Not detectable	Not detectable	Not detectable	Not detectable	Not detectable	Not detectable
558	298/2024	Human	Hospital	Urine	1	S	SÃO PAULO	Detectable	Not detectable	Not detectable	Not detectable	Not detectable	Not detectable	Not detectable	Not detectable
559	301/2024	Human	Hospital	Surveillance swab	1	S	SÃO PAULO	Not detectable	Not detectable	Not detectable	Not detectable	Not detectable	Not detectable	Not detectable	Not detectable
560	307/2024	Human	Hospital	Surveillance swab	1	S	SÃO PAULO	Not detectable	Not detectable	Not detectable	Not detectable	Not detectable	Not detectable	Not detectable	Not detectable
561	312/2024	Human	Hospital	Urine	0.5	S	SÃO PAULO	Detectable	Not detectable	Not detectable	Not detectable	Not detectable	Not detectable	Not detectable	Not detectable
562	313/2024	Human	Hospital	Urine	>16	R	SÃO PAULO	Detectable	Not detectable	Not detectable	Not detectable	Not detectable	Not detectable	Not detectable	Not detectable
563	321/2024	Human	Hospital	Urine	>16	R	CAMPINAS	Detectable	Not detectable	Not detectable	Not detectable	Not detectable	Not detectable	Not detectable	Not detectable
564	322/2024	Human	Hospital	Urine	8	R	CAMPINAS	Not detectable	Not detectable	Not detectable	Not detectable	Not detectable	Not detectable	Not detectable	Not detectable
565	323/2024	Human	Hospital	Urine	1	S	SÃO PAULO	Not detectable	Detectable	Not detectable	Not detectable	Not detectable	Not detectable	Not detectable	Not detectable
566	325/2024	Human	Hospital	Surveillance swab	0.5	S	SÃO PAULO	Not detectable	Not detectable	Not detectable	Not detectable	Not detectable	Not detectable	Not detectable	Not detectable
567	327/2024	Human	Hospital	Surveillance swab	1	S	SÃO PAULO	Not detectable	Detectable	Not detectable	Not detectable	Not detectable	Not detectable	Not detectable	Not detectable
568	329/2024	Human	Hospital	Urine	1	S	SÃO PAULO	Detectable	Not detectable	Not detectable	Not detectable	Not detectable	Not detectable	Not detectable	Not detectable
569	330/2024	Human	Hospital	Surveillance swab	1	S	SÃO PAULO	Not detectable	Detectable	Not detectable	Not detectable	Not detectable	Not detectable	Not detectable	Not detectable
570	332/2024	Human	Hospital	Sputum	16	R	SÃO PAULO	Detectable	Not detectable	Not detectable	Not detectable	Not detectable	Not detectable	Not detectable	Not detectable
571	333/2024	Human	Hospital	Urine	1	S	CAMPINAS	Detectable	Not detectable	Not detectable	Not detectable	Not detectable	Not detectable	Not detectable	Not detectable
572	338/2024	Human	Hospital	Blood	1	S	SÃO PAULO	Not detectable	Detectable	Not detectable	Not detectable	Not detectable	Not detectable	Not detectable	Not detectable
573	339/2024	Human	Hospital	Urine	1	S	SÃO PAULO	Detectable	Not detectable	Not detectable	Not detectable	Not detectable	Not detectable	Not detectable	Not detectable
574	341/2024	Human	Hospital	Urine	0.5	S	CAMPINAS	Detectable	Not detectable	Not detectable	Not detectable	Not detectable	Not detectable	Not detectable	Not detectable
575	342/2024	Human	Hospital	Tracheal aspirate	>16	R	SANTA RITA	Detectable	Detectable	Not detectable	Not detectable	Not detectable	Not detectable	Not detectable	Not detectable
576	343/2024	Human	Hospital	Urine	>16	R	JOÃO PESSOA	Not detectable	Detectable	Not detectable	Not detectable	Not detectable	Not detectable	Not detectable	Not detectable
577	344/2024	Human	Hospital	Urine	>16	R	JOÃO PESSOA	Detectable	Detectable	Not detectable	Not detectable	Not detectable	Not detectable	Not detectable	Not detectable
578	346/2024	Human	Hospital	Tracheal secretion	16	R	SÃO PAULO	Detectable	Not detectable	Not detectable	Not detectable	Not detectable	Not detectable	Not detectable	Not detectable
579	352/2024	Human	Hospital	Blood	0.5	S	SÃO PAULO	Detectable	Not detectable	Not detectable	Not detectable	Not detectable	Not detectable	Not detectable	Not detectable
580	357/2024	Human	Hospital	Urine	>16	R	SÃO PAULO	Detectable	Not detectable	Not detectable	Not detectable	Not detectable	Not detectable	Not detectable	Not detectable
581	358/2024	Human	Hospital	Blood	0.5	S	SÃO PAULO	Detectable	Not detectable	Not detectable	Not detectable	Not detectable	Not detectable	Not detectable	Not detectable
582	361/2024	Human	Hospital	Urine	0.5	S	CAMPINAS	Detectable	Not detectable	Not detectable	Not detectable	Not detectable	Not detectable	Not detectable	Not detectable
583	366/2024 A	Human	Hospital	Surveillance swab	1	S	SÃO PAULO	Detectable	Not detectable	Not detectable	Not detectable	Not detectable	Not detectable	Not detectable	Not detectable
584	368/2024	Human	Hospital	Surveillance swab	1	S	SÃO PAULO	Detectable	Not detectable	Not detectable	Not detectable	Not detectable	Not detectable	Not detectable	Not detectable
585	369/2024 A	Human	Hospital	Surveillance swab	0.5	S	SÃO PAULO	Detectable	Not detectable	Not detectable	Not detectable	Not detectable	Not detectable	Not detectable	Not detectable
586	371/2024	Human	Hospital	Urine	0.5	S	SÃO PAULO	Not detectable	Detectable	Not detectable	Not detectable	Not detectable	Not detectable	Not detectable	Not detectable
587	372/2024	Human	Hospital	Blood	0.5	S	SÃO PAULO	Detectable	Not detectable	Not detectable	Not detectable	Not detectable	Not detectable	Not detectable	Not detectable
588	378/2024	Human	Hospital	Urine	0.5	S	CAMPINAS	Detectable	Not detectable	Not detectable	Not detectable	Not detectable	Not detectable	Not detectable	Not detectable
589	379/2024	Human	Hospital	Urine	1	S	CAMPINAS	Detectable	Not detectable	Not detectable	Not detectable	Not detectable	Not detectable	Not detectable	Not detectable
590	381/2024	Human	Hospital	Tracheal secretion	>16	R	SÃO PAULO	Detectable	Not detectable	Not detectable	Not detectable	Not detectable	Not detectable	Not detectable	Not detectable
591	382/2024	Human	Hospital	Tracheal secretion	1	S	SÃO PAULO	Detectable	Not detectable	Not detectable	Not detectable	Not detectable	Not detectable	Not detectable	Not detectable
592	386/2024	Human	Hospital	Blood	1	S	GUARULHOS	Detectable	Not detectable	Not detectable	Not detectable	Not detectable	Not detectable	Not detectable	Not detectable
593	388/2024	Human	Hospital	Blood	>16	R	GUARULHOS	Detectable	Not detectable	Not detectable	Not detectable	Not detectable	Not detectable	Not detectable	Not detectable
594	389/2024	Human	Hospital	Blood	>16	R	GUARULHOS	Detectable	Not detectable	Not detectable	Not detectable	Not detectable	Not detectable	Not detectable	Not detectable
595	390/2024	Human	Hospital	Tracheal secretion	>16	R	SÃO PAULO	Detectable	Not detectable	Not detectable	Not detectable	Not detectable	Not detectable	Not detectable	Not detectable
596	398/2024	Human	Hospital	Blood	1	S	SÃO PAULO	Detectable	Not detectable	Not detectable	Not detectable	Not detectable	Not detectable	Not detectable	Not detectable
597	400/2024	Human	Hospital	Urine	>16	R	SÃO PAULO	Not detectable	Detectable	Not detectable	Not detectable	Not detectable	Not detectable	Not detectable	Not detectable
598	401/2024	Human	Hospital	Blood	>16	R	SÃO PAULO	Not detectable	Detectable	Not detectable	Not detectable	Not detectable	Not detectable	Not detectable	Not detectable
599	402/2024	Human	Hospital	Bone fragment	>16	R	SÃO PAULO	Not detectable	Detectable	Not detectable	Not detectable	Not detectable	Not detectable	Not detectable	Not detectable
600	403/2024	Human	Hospital	Blood	1	S	SÃO PAULO	Detectable	Not detectable	Not detectable	Not detectable	Not detectable	Not detectable	Not detectable	Not detectable
601	405/2024	Human	Hospital	Urine	1	S	SÃO PAULO	Detectable	Not detectable	Not detectable	Not detectable	Not detectable	Not detectable	Not detectable	Not detectable
602	412/2024	Human	Hospital	Blood	1	S	SÃO PAULO	Detectable	Not detectable	Not detectable	Not detectable	Not detectable	Not detectable	Not detectable	Not detectable
603	413/2024	Human	Hospital	Urine	1	S	CAMPINAS	Detectable	Not detectable	Not detectable	Not detectable	Not detectable	Not detectable	Not detectable	Not detectable
604	414/2024	Human	Hospital	Tracheal aspirate	1	S	SÃO PAULO	Not detectable	Detectable	Not detectable	Not detectable	Not detectable	Not detectable	Not detectable	Not detectable
605	417/2024	Human	Hospital	Urine	1	S	CAMPINAS	Detectable	Not detectable	Not detectable	Not detectable	Not detectable	Not detectable	Not detectable	Not detectable
606	418/2024	Human	Hospital	Urine	2	S	CAMPINAS	Detectable	Not detectable	Not detectable	Not detectable	Not detectable	Not detectable	Not detectable	Not detectable
607	419/2024	Human	Hospital	Surveillance swab	1	S	SÃO PAULO	Not detectable	Detectable	Not detectable	Not detectable	Not detectable	Not detectable	Not detectable	Not detectable
608	421/2024	Human	Hospital	Blood	1	S	SÃO PAULO	Detectable	Not detectable	Not detectable	Not detectable	Not detectable	Not detectable	Not detectable	Not detectable
609	422/2024	Human	Hospital	Blood	1	S	SÃO PAULO	Detectable	Not detectable	Not detectable	Not detectable	Not detectable	Not detectable	Not detectable	Not detectable
610	426/2024	Human	Hospital	Blood	1	S	CAMPINAS	Detectable	Not detectable	Not detectable	Not detectable	Not detectable	Not detectable	Not detectable	Not detectable
611	427/2024	Human	Hospital	Urine	1	S	CAMPINAS	Not detectable	Not detectable	Not detectable	Not detectable	Not detectable	Not detectable	Not detectable	Not detectable
612	430/2024	Human	Hospital	Urine	4	R	CAMPINAS	Detectable	Not detectable	Not detectable	Not detectable	Not detectable	Not detectable	Not detectable	Not detectable
613	443/2024	Human	Hospital	Blood	>16	R	GUARULHOS	Detectable	Not detectable	Not detectable	Not detectable	Not detectable	Not detectable	Not detectable	Not detectable
614	445/2024	Human	Hospital	Urine	1	S	SÃO PAULO	Not detectable	Detectable	Not detectable	Not detectable	Not detectable	Not detectable	Not detectable	Not detectable
615	449/2024	Human	Hospital	Urine	1	S	SÃO PAULO	Not detectable	Not detectable	Not detectable	Not detectable	Not detectable	Not detectable	Not detectable	Not detectable
616	456/2024	Human	Hospital	Tissue fragment	>16	R	SÃO JOSE DOS CAMPOS	Detectable	Not detectable	Not detectable	Not detectable	Not detectable	Not detectable	Not detectable	Not detectable
617	462/2024	Human	Hospital	Surveillance swab	1	S	SÃO PAULO	Not detectable	Not detectable	Not detectable	Not detectable	Not detectable	Not detectable	Not detectable	Not detectable
618	463/2024	Human	Hospital	Surveillance swab	1	S	SÃO PAULO	Not detectable	Not detectable	Not detectable	Not detectable	Not detectable	Not detectable	Not detectable	Not detectable
619	464/2024	Human	Hospital	Surveillance swab	1	S	SÃO PAULO	Detectable	Not detectable	Not detectable	Not detectable	Not detectable	Not detectable	Not detectable	Not detectable
620	465/2024	Human	Hospital	Surveillance swab	1	S	SÃO PAULO	Detectable	Not detectable	Not detectable	Not detectable	Not detectable	Not detectable	Not detectable	Not detectable
621	466/2024	Human	Hospital	Surveillance swab	0.5	S	SÃO PAULO	Detectable	Not detectable	Not detectable	Not detectable	Not detectable	Not detectable	Not detectable	Not detectable
622	468/2024 A	Human	Hospital	Urine	>16	R	SÃO PAULO	Detectable	Detectable	Not detectable	Not detectable	Not detectable	Not detectable	Not detectable	Not detectable
623	468/2024 B	Human	Hospital	Surveillance swab	1	S	SÃO PAULO	Not detectable	Not detectable	Not detectable	Not detectable	Not detectable	Not detectable	Not detectable	Not detectable
624	469/2024	Human	Hospital	Surveillance swab	0.5	S	SÃO PAULO	Detectable	Not detectable	Not detectable	Not detectable	Not detectable	Not detectable	Not detectable	Not detectable
625	470/2024	Human	Hospital	Surveillance swab	>16	R	SÃO PAULO	Detectable	Not detectable	Not detectable	Not detectable	Not detectable	Not detectable	Not detectable	Not detectable
626	472/2024	Human	Hospital	Urine	1	S	SÃO PAULO	Detectable	Not detectable	Not detectable	Not detectable	Not detectable	Not detectable	Not detectable	Not detectable
627	473/2024	Human	Hospital	Surveillance swab	>16	R	SÃO PAULO	Detectable	Not detectable	Not detectable	Not detectable	Not detectable	Not detectable	Not detectable	Not detectable
628	474/2024	Human	Hospital	Surveillance swab	>16	R	SÃO PAULO	Detectable	Not detectable	Not detectable	Not detectable	Not detectable	Not detectable	Not detectable	Not detectable
629	475/2024	Human	Hospital	Surveillance swab	1	S	SÃO PAULO	Detectable	Not detectable	Not detectable	Not detectable	Not detectable	Not detectable	Not detectable	Not detectable
630	478/2024	Human	Hospital	Surveillance swab	0.5	S	SÃO PAULO	Detectable	Not detectable	Not detectable	Not detectable	Not detectable	Not detectable	Not detectable	Not detectable
631	479/2024	Human	Hospital	Urine	1	S	CAMPINAS	Detectable	Not detectable	Not detectable	Not detectable	Not detectable	Not detectable	Not detectable	Not detectable
632	481/2024	Human	Hospital	Blood	0.5	S	ITAPEVI	Detectable	Not detectable	Not detectable	Not detectable	Not detectable	Not detectable	Not detectable	Not detectable
633	482/2024	Human	Hospital	Urine	1	S	SUZANO	Detectable	Not detectable	Not detectable	Not detectable	Not detectable	Not detectable	Not detectable	Not detectable
634	490/2024	Human	Hospital	Blood	1	S	SÃO PAULO	Not detectable	Detectable	Not detectable	Not detectable	Not detectable	Not detectable	Not detectable	Not detectable
635	491/2024	Human	Hospital	Blood	1	S	SÃO PAULO	Not detectable	Detectable	Not detectable	Not detectable	Not detectable	Not detectable	Not detectable	Not detectable
636	492/2024	Human	Hospital	Urine	1	S	SÃO PAULO	Not detectable	Detectable	Not detectable	Not detectable	Not detectable	Not detectable	Not detectable	Not detectable
637	495/2024	Human	Hospital	Surveillance swab	>16	R	SÃO PAULO	Detectable	Detectable	Not detectable	Not detectable	Not detectable	Not detectable	Not detectable	Not detectable
638	496/2024	Human	Hospital	Blood	>16	R	SÃO PAULO	Not detectable	Not detectable	Not detectable	Not detectable	Not detectable	Not detectable	Not detectable	Not detectable
639	498/2024	Human	Hospital	Surveillance swab	1	S	SÃO PAULO	Detectable	Not detectable	Not detectable	Not detectable	Not detectable	Not detectable	Not detectable	Not detectable
640	499/2024	Human	Hospital	Surveillance swab	1	S	SÃO PAULO	Detectable	Not detectable	Not detectable	Not detectable	Not detectable	Not detectable	Not detectable	Not detectable
641	506/2024	Human	Hospital	Urine	1	S	SÃO BERNARDO DO CAMPO	Not detectable	Detectable	Not detectable	Not detectable	Not detectable	Not detectable	Not detectable	Not detectable
642	507/2024	Human	Hospital	Blood	>16	R	GUARULHOS	Detectable	Not detectable	Not detectable	Not detectable	Not detectable	Not detectable	Not detectable	Not detectable
643	508/2024	Human	Hospital	Blood	1	S	GUARULHOS	Detectable	Not detectable	Not detectable	Not detectable	Not detectable	Not detectable	Not detectable	Not detectable
644	510/2024	Human	Hospital	Blood	8	R	GUARULHOS	Detectable	Not detectable	Not detectable	Not detectable	Not detectable	Not detectable	Not detectable	Not detectable
645	511/2024	Human	Hospital	Blood	2	S	GUARULHOS	Detectable	Not detectable	Not detectable	Not detectable	Not detectable	Not detectable	Not detectable	Not detectable
646	517/2024	Human	Hospital	Urine	1	S	SÃO PAULO	Not detectable	Detectable	Not detectable	Not detectable	Not detectable	Not detectable	Not detectable	Not detectable
647	523/2024	Human	Hospital	Surveillance swab	1	S	SÃO PAULO	Detectable	Not detectable	Not detectable	Not detectable	Not detectable	Not detectable	Not detectable	Not detectable
648	524/2024	Human	Hospital	Surveillance swab	1	S	SÃO PAULO	Detectable	Not detectable	Not detectable	Not detectable	Not detectable	Not detectable	Not detectable	Not detectable
649	526/2024	Human	Hospital	Urine	>16	R	SÃO PAULO	Not detectable	Not detectable	Not detectable	Not detectable	Not detectable	Not detectable	Not detectable	Not detectable
650	532/2024	Human	Hospital	Urine	>16	R	GUARULHOS	Detectable	Not detectable	Not detectable	Not detectable	Not detectable	Not detectable	Not detectable	Not detectable
651	533/2024	Human	Hospital	Urine	>16	R	CAMPINAS	Detectable	Not detectable	Not detectable	Not detectable	Not detectable	Not detectable	Not detectable	Not detectable
652	535/2024	Human	Hospital	Urine	1	S	SÃO PAULO	Detectable	Not detectable	Not detectable	Not detectable	Not detectable	Not detectable	Not detectable	Not detectable
653	536/2024	Human	Hospital	Urine	1	S	SÃO PAULO	Detectable	Not detectable	Not detectable	Not detectable	Not detectable	Not detectable	Not detectable	Not detectable
654	546/2024	Human	Hospital	Urine	>16	R	MOGI DAS CRUZES	Detectable	Not detectable	Not detectable	Not detectable	Not detectable	Not detectable	Not detectable	Not detectable
655	554/2024	Human	Hospital	Urine	0.5	S	CAMPINAS	Detectable	Not detectable	Not detectable	Not detectable	Not detectable	Not detectable	Not detectable	Not detectable
656	556/2024	Human	Hospital	Urine	1	S	ITAQUAQUECETUBA	Detectable	Not detectable	Not detectable	Not detectable	Not detectable	Not detectable	Not detectable	Not detectable
657	560/2024	Human	Hospital	Surveillance swab	1	S	SÃO PAULO	Detectable	Not detectable	Not detectable	Not detectable	Not detectable	Not detectable	Not detectable	Not detectable
658	561/2024	Human	Hospital	Urine	2	S	SÃO PAULO	Detectable	Not detectable	Not detectable	Not detectable	Not detectable	Not detectable	Not detectable	Not detectable
659	562/2024	Human	Hospital	Surveillance swab	1	S	SÃO PAULO	Detectable	Not detectable	Not detectable	Not detectable	Not detectable	Not detectable	Not detectable	Not detectable
660	563/2024 A	Human	Hospital	Surveillance swab	1	S	SÃO PAULO	Detectable	Not detectable	Not detectable	Not detectable	Not detectable	Not detectable	Not detectable	Not detectable
661	564/2024	Human	Hospital	Urine	0.5	S	SÃO PAULO	Not detectable	Not detectable	Not detectable	Not detectable	Not detectable	Not detectable	Not detectable	Not detectable
662	565/2024	Human	Hospital	Surveillance swab	0.5	S	SÃO PAULO	Detectable	Not detectable	Not detectable	Not detectable	Not detectable	Not detectable	Not detectable	Not detectable
663	566/2024	Human	Hospital	Surveillance swab	1	S	SÃO PAULO	Not detectable	Detectable	Not detectable	Not detectable	Not detectable	Not detectable	Not detectable	Not detectable
664	567/2024	Human	Hospital	Urine	1	S	CAMPINAS	Detectable	Not detectable	Not detectable	Not detectable	Not detectable	Not detectable	Not detectable	Not detectable
665	572/2024	Human	Hospital	Urine	1	S	SÃO PAULO	Not detectable	Detectable	Not detectable	Not detectable	Not detectable	Not detectable	Not detectable	Not detectable
666	578/2024	Human	Hospital	Secretion	1	S	SÃO PAULO	Not detectable	Not detectable	Not detectable	Not detectable	Not detectable	Not detectable	Not detectable	Not detectable
667	579/2024	Human	Hospital	Blood	>16	R	SÃO PAULO	Not detectable	Detectable	Not detectable	Not detectable	Not detectable	Not detectable	Not detectable	Not detectable
668	589/2024	Human	Hospital	Sputum	1	S	SÃO PAULO	Detectable	Not detectable	Not detectable	Not detectable	Not detectable	Not detectable	Not detectable	Not detectable
669	590/2024	Human	Hospital	Urine	4	R	CAMPINAS	Detectable	Not detectable	Not detectable	Not detectable	Not detectable	Not detectable	Not detectable	Not detectable
670	591/2024	Human	Hospital	Urine	1	S	CAMPINAS	Detectable	Not detectable	Not detectable	Not detectable	Not detectable	Not detectable	Not detectable	Not detectable
671	593/2024	Human	Hospital	Urine	16	R	CAMPINAS	Detectable	Not detectable	Not detectable	Not detectable	Not detectable	Not detectable	Not detectable	Not detectable
672	595/2024	Human	Hospital	Surveillance swab	1	S	SÃO PAULO	Not detectable	Detectable	Not detectable	Not detectable	Not detectable	Not detectable	Not detectable	Not detectable
673	598/2024	Human	Hospital	Surveillance swab	0.5	S	SÃO PAULO	Detectable	Not detectable	Not detectable	Not detectable	Not detectable	Not detectable	Not detectable	Not detectable
674	599/2024	Human	Hospital	Peritoneal fluid	1	S	SÃO PAULO	Detectable	Not detectable	Not detectable	Not detectable	Not detectable	Not detectable	Not detectable	Not detectable
675	600/2024	Human	Hospital	Peritoneal fluid	1	S	SÃO PAULO	Not detectable	Detectable	Not detectable	Not detectable	Not detectable	Not detectable	Not detectable	Not detectable
676	601/2024	Human	Hospital	Surveillance swab	1	S	SÃO PAULO	Detectable	Not detectable	Not detectable	Not detectable	Not detectable	Not detectable	Not detectable	Not detectable
677	602/2024	Human	Hospital	Blood	1	S	SÃO PAULO	Detectable	Not detectable	Not detectable	Not detectable	Not detectable	Not detectable	Not detectable	Not detectable
678	603/2024	Human	Hospital	Blood	1	S	SÃO PAULO	Detectable	Not detectable	Not detectable	Not detectable	Not detectable	Not detectable	Not detectable	Not detectable
679	604/2024	Human	Hospital	Surveillance swab	>16	R	SÃO PAULO	Not detectable	Detectable	Not detectable	Not detectable	Not detectable	Not detectable	Not detectable	Not detectable
680	606/2024	Human	Hospital	Surveillance swab	0.5	S	SÃO PAULO	Detectable	Not detectable	Not detectable	Not detectable	Not detectable	Not detectable	Not detectable	Not detectable
681	607/2024	Human	Hospital	Blood	1	S	SÃO PAULO	Detectable	Not detectable	Not detectable	Not detectable	Not detectable	Not detectable	Not detectable	Not detectable
682	608/2024	Human	Hospital	Surveillance swab	>16	R	SÃO PAULO	Detectable	Detectable	Not detectable	Not detectable	Not detectable	Not detectable	Not detectable	Not detectable
683	609/2024	Human	Hospital	Surveillance swab	1	S	SÃO PAULO	Detectable	Not detectable	Not detectable	Not detectable	Not detectable	Not detectable	Not detectable	Not detectable
684	610/2024	Human	Hospital	Urine	1	S	SÃO PAULO	Detectable	Not detectable	Not detectable	Not detectable	Not detectable	Not detectable	Not detectable	Not detectable
685	612/2024	Human	Hospital	Tracheal secretion	>16	R	SÃO PAULO	Detectable	Not detectable	Not detectable	Not detectable	Not detectable	Not detectable	Not detectable	Not detectable
686	621/2024	Human	Hospital	Urine	>16	R	CAMPINAS	Detectable	Not detectable	Not detectable	Not detectable	Not detectable	Not detectable	Not detectable	Not detectable
687	622/2024	Human	Hospital	Urine	0.5	S	CAMPINAS	Detectable	Not detectable	Not detectable	Not detectable	Not detectable	Not detectable	Not detectable	Not detectable
688	625/2024	Human	Hospital	Blood	0.5	S	SÃO PAULO	Detectable	Not detectable	Not detectable	Not detectable	Not detectable	Not detectable	Not detectable	Not detectable
689	627/2024	Human	Hospital	Blood	>16	R	GUARULHOS	Detectable	Not detectable	Not detectable	Not detectable	Not detectable	Not detectable	Not detectable	Not detectable
690	630/2024	Human	Hospital	Surveillance swab	1	S	SÃO PAULO	Not detectable	Detectable	Not detectable	Not detectable	Not detectable	Not detectable	Not detectable	Not detectable
691	642/2024	Human	Hospital	Surveillance swab	1	S	SÃO PAULO	Not detectable	Detectable	Not detectable	Not detectable	Not detectable	Not detectable	Not detectable	Not detectable
692	645/2024	Human	Hospital	Tracheal secretion	>16	R	SÃO PAULO	Detectable	Not detectable	Not detectable	Not detectable	Not detectable	Not detectable	Not detectable	Not detectable
693	646/2024 A	Human	Hospital	Peripheral catheter	>16	R	SÃO PAULO	Detectable	Not detectable	Not detectable	Not detectable	Not detectable	Not detectable	Not detectable	Not detectable
694	646/2024 B	Human	Hospital	Catheter	>16	R	SÃO PAULO	Detectable	Not detectable	Not detectable	Not detectable	Not detectable	Not detectable	Not detectable	Not detectable
695	648/2024 B	Human	Hospital	Skeletal muscle tissue fragment	1	S	SÃO PAULO	Detectable	Not detectable	Not detectable	Not detectable	Not detectable	Not detectable	Not detectable	Not detectable
696	649/2024	Human	Hospital	Urine	1	S	ITAQUAQUECETUBA	Detectable	Not detectable	Not detectable	Not detectable	Not detectable	Not detectable	Not detectable	Not detectable
697	651/2024	Human	Hospital	Urine	0.5	S	CAMPINAS	Detectable	Not detectable	Not detectable	Not detectable	Not detectable	Not detectable	Not detectable	Not detectable
698	655/2024	Human	Hospital	Tracheal secretion	1	S	SÃO PAULO	Detectable	Not detectable	Not detectable	Not detectable	Not detectable	Not detectable	Not detectable	Not detectable
699	661/2024	Human	Hospital	Blood	1	S	SÃO PAULO	Detectable	Not detectable	Not detectable	Not detectable	Not detectable	Not detectable	Not detectable	Not detectable
700	664/2024	Human	Hospital	Urine	1	S	SÃO PAULO	Detectable	Not detectable	Not detectable	Not detectable	Not detectable	Not detectable	Not detectable	Not detectable
701	665/2024	Human	Hospital	Surveillance swab	1	S	GUARULHOS	Detectable	Not detectable	Not detectable	Not detectable	Not detectable	Not detectable	Not detectable	Not detectable
702	666/2024	Human	Hospital	Urine	>16	R	GUARULHOS	Detectable	Not detectable	Not detectable	Not detectable	Not detectable	Not detectable	Not detectable	Not detectable
703	670/2024	Human	Hospital	Blood	1	S	SÃO PAULO	Detectable	Not detectable	Not detectable	Not detectable	Not detectable	Not detectable	Not detectable	Not detectable
704	671/2024	Human	Hospital	Abscess	0.5	S	SÃO PAULO	Detectable	Not detectable	Not detectable	Not detectable	Not detectable	Not detectable	Not detectable	Not detectable
705	672/2024	Human	Hospital	Urine	1	S	SÃO PAULO	Detectable	Not detectable	Not detectable	Not detectable	Not detectable	Not detectable	Not detectable	Not detectable
706	674/2024	Human	Hospital	Surveillance swab	0.5	S	SÃO PAULO	Detectable	Not detectable	Not detectable	Not detectable	Not detectable	Not detectable	Not detectable	Not detectable
707	678/2024	Human	Hospital	Urine	>16	R	GUARULHOS	Detectable	Not detectable	Not detectable	Not detectable	Not detectable	Not detectable	Not detectable	Not detectable
708	680/2024	Human	Hospital	Tracheal secretion	>16	R	SÃO PAULO	Detectable	Not detectable	Not detectable	Not detectable	Not detectable	Not detectable	Not detectable	Not detectable
709	685/2024	Human	Hospital	Tracheal secretion	0.5	S	GUARULHOS	Detectable	Not detectable	Not detectable	Not detectable	Not detectable	Not detectable	Not detectable	Not detectable
710	686/2024	Human	Hospital	Blood	>16	R	GUARULHOS	Detectable	Not detectable	Not detectable	Not detectable	Not detectable	Not detectable	Not detectable	Not detectable
711	687/2024	Human	Hospital	Blood	16	R	SÃO PAULO	Detectable	Not detectable	Not detectable	Not detectable	Not detectable	Not detectable	Not detectable	Not detectable
712	689/2024	Human	Hospital	Urine	1	S	SÃO PAULO	Not detectable	Detectable	Not detectable	Not detectable	Not detectable	Not detectable	Not detectable	Not detectable
713	690/2024	Human	Hospital	Urine	1	S	SÃO PAULO	Not detectable	Detectable	Not detectable	Not detectable	Not detectable	Not detectable	Not detectable	Not detectable
714	691/2024	Human	Hospital	Blood	1	S	SÃO PAULO	Not detectable	Detectable	Not detectable	Not detectable	Not detectable	Not detectable	Not detectable	Not detectable
715	693/2024	Human	Hospital	Blood	>16	R	GUARULHOS	Detectable	Not detectable	Not detectable	Not detectable	Not detectable	Not detectable	Not detectable	Not detectable
716	696/2024	Human	Hospital	Surveillance swab	2	S	SÃO PAULO	Not detectable	Detectable	Not detectable	Not detectable	Not detectable	Not detectable	Not detectable	Not detectable
717	697/2024	Human	Hospital	Blood	1	S	SÃO PAULO	Detectable	Not detectable	Not detectable	Not detectable	Not detectable	Not detectable	Not detectable	Not detectable
718	698/2024	Human	Hospital	Surveillance swab	1	S	SÃO PAULO	Detectable	Not detectable	Not detectable	Not detectable	Not detectable	Not detectable	Not detectable	Not detectable
719	702/2024	Human	Hospital	Urine	>16	R	CAMPINAS	Detectable	Not detectable	Not detectable	Not detectable	Not detectable	Not detectable	Not detectable	Not detectable
720	703/2024	Human	Hospital	Urine	2	S	CAMPINAS	Detectable	Not detectable	Not detectable	Not detectable	Not detectable	Not detectable	Detectable	Not detectable
721	704/2024	Human	Hospital	Tracheal secretion	1	S	SÃO PAULO	Detectable	Detectable	Not detectable	Not detectable	Not detectable	Not detectable	Not detectable	Not detectable
722	706/2024	Human	Hospital	Surveillance swab	0.5	S	SÃO PAULO	Not detectable	Not detectable	Not detectable	Not detectable	Not detectable	Not detectable	Not detectable	Not detectable
723	711/2024	Human	Hospital	Blood	1	S	SÃO PAULO	Detectable	Not detectable	Not detectable	Not detectable	Not detectable	Not detectable	Not detectable	Not detectable
724	712/2024	Human	Hospital	Urine	1	S	GUARULHOS	Detectable	Detectable	Not detectable	Not detectable	Not detectable	Not detectable	Not detectable	Not detectable
725	716/2024	Human	Hospital	Urine	16	R	SÃO PAULO	Detectable	Detectable	Not detectable	Not detectable	Not detectable	Not detectable	Not detectable	Not detectable
726	720/2024	Human	Hospital	Urine	0.5	S	SÃO PAULO	Detectable	Detectable	Not detectable	Not detectable	Not detectable	Not detectable	Not detectable	Not detectable
727	722/2024	Human	Hospital	Surveillance swab	1	S	SÃO PAULO	Not detectable	Detectable	Not detectable	Not detectable	Not detectable	Not detectable	Not detectable	Not detectable
728	723/2024	Human	Hospital	Surveillance swab	1	S	SÃO PAULO	Not detectable	Detectable	Not detectable	Not detectable	Not detectable	Not detectable	Not detectable	Not detectable
729	728/2024	Human	Hospital	Tracheal secretion	1	S	SÃO PAULO	Detectable	Detectable	Not detectable	Not detectable	Not detectable	Not detectable	Not detectable	Not detectable
730	730/2024	Human	Hospital	Blood	>16	R	GUARULHOS	Detectable	Not detectable	Not detectable	Not detectable	Not detectable	Not detectable	Not detectable	Not detectable
731	732/2024	Human	Hospital	Urine	1	S	ITAQUAQUECETUBA	Detectable	Not detectable	Not detectable	Not detectable	Not detectable	Not detectable	Not detectable	Not detectable
732	734/2024	Human	Hospital	Tracheal secretion	>16	R	ITAQUAQUECETUBA	Detectable	Not detectable	Not detectable	Not detectable	Not detectable	Not detectable	Not detectable	Not detectable
733	736/2024	Human	Hospital	Urine	>16	R	GUARULHOS	Detectable	Not detectable	Not detectable	Not detectable	Not detectable	Not detectable	Not detectable	Not detectable
734	737/2024	Human	Hospital	Blood	>16	R	GUARULHOS	Detectable	Not detectable	Not detectable	Not detectable	Not detectable	Not detectable	Not detectable	Not detectable
735	741/2024	Human	Hospital	Urine	1	S	CAMPINA	Detectable	Not detectable	Not detectable	Not detectable	Not detectable	Not detectable	Not detectable	Not detectable
736	744/2024	Human	Hospital	Urine	1	S	SÃO PAULO	Detectable	Not detectable	Not detectable	Not detectable	Not detectable	Not detectable	Not detectable	Not detectable
737	746/2024	Human	Hospital	Surveillance swab	1	S	SÃO PAULO	Detectable	Not detectable	Not detectable	Not detectable	Not detectable	Not detectable	Not detectable	Not detectable
738	747/2024	Human	Hospital	Surveillance swab	8	R	SÃO PAULO	Detectable	Not detectable	Not detectable	Not detectable	Not detectable	Not detectable	Not detectable	Not detectable
739	748/2024	Human	Hospital	Surveillance swab	1	S	SÃO PAULO	Not detectable	Not detectable	Not detectable	Not detectable	Not detectable	Not detectable	Not detectable	Not detectable
740	749/2024	Human	Hospital	Surveillance swab	1	S	SÃO PAULO	Not detectable	Not detectable	Not detectable	Not detectable	Not detectable	Not detectable	Not detectable	Not detectable
741	750/2024	Human	Hospital	Surveillance swab	1	S	SÃO PAULO	Detectable	Not detectable	Not detectable	Not detectable	Not detectable	Not detectable	Not detectable	Not detectable
742	752/2024	Human	Hospital	Urine	1	S	SÃO PAULO	Not detectable	Not detectable	Not detectable	Not detectable	Not detectable	Not detectable	Not detectable	Not detectable
743	754/2024	Human	Hospital	Urine	1	S	SÃO PAULO	Not detectable	Not detectable	Not detectable	Not detectable	Not detectable	Not detectable	Not detectable	Not detectable
744	755/2024	Human	Hospital	Surveillance swab	1	S	SÃO PAULO	Detectable	Not detectable	Not detectable	Not detectable	Not detectable	Not detectable	Not detectable	Not detectable
745	756/2024	Human	Hospital	Surveillance swab	1	S	SÃO PAULO	Not detectable	Detectable	Not detectable	Not detectable	Not detectable	Not detectable	Not detectable	Not detectable
746	758/2024	Human	Hospital	Surveillance swab	16	R	CAMPINAS	Not detectable	Not detectable	Not detectable	Not detectable	Not detectable	Not detectable	Not detectable	Not detectable
747	763/2024 A1	Human	Hospital	Skeletal muscle tissue fragment	1	S	SÃO PAULO	Not detectable	Detectable	Not detectable	Not detectable	Not detectable	Not detectable	Not detectable	Not detectable
748	767/2024	Human	Hospital	Blood	1	S	SÃO PAULO	Not detectable	Detectable	Not detectable	Not detectable	Not detectable	Not detectable	Not detectable	Not detectable
749	769/2024	Human	Hospital	Urine	4	R	CAMPINAS	Detectable	Not detectable	Not detectable	Not detectable	Not detectable	Not detectable	Not detectable	Not detectable
750	773/2024	Human	Hospital	Blood	2	S	SÃO PAULO	Detectable	Not detectable	Not detectable	Not detectable	Not detectable	Not detectable	Not detectable	Not detectable
751	774/2024	Human	Hospital	Tracheal secretion	2	S	SÃO PAULO	Detectable	Not detectable	Not detectable	Not detectable	Not detectable	Not detectable	Not detectable	Not detectable
752	779/2024	Human	Hospital	Urine	0.5	S	SÃO PAULO	Not detectable	Not detectable	Not detectable	Not detectable	Not detectable	Not detectable	Not detectable	Not detectable
753	780/2024	Human	Hospital	Urine	0.5	S	SÃO PAULO	Not detectable	Detectable	Not detectable	Not detectable	Not detectable	Not detectable	Not detectable	Not detectable
754	782/2024	Human	Hospital	Surgical wound	0.5	S	SÃO PAULO	Not detectable	Detectable	Not detectable	Not detectable	Not detectable	Not detectable	Not detectable	Not detectable
755	783/2024	Human	Hospital	Urine	>16	R	GUARULHOS	Detectable	Not detectable	Not detectable	Not detectable	Not detectable	Not detectable	Not detectable	Not detectable
756	789/2024	Human	Hospital	Blood	1	S	SÃO PAULO	Not detectable	Detectable	Not detectable	Not detectable	Not detectable	Not detectable	Not detectable	Not detectable
757	790/2024	Human	Hospital	Blood	1	S	SÃO PAULO	Not detectable	Detectable	Not detectable	Not detectable	Not detectable	Not detectable	Not detectable	Not detectable
758	792/2024	Human	Hospital	Tracheal aspirate	0.5	S	SÃO PAULO	Detectable	Detectable	Not detectable	Not detectable	Not detectable	Not detectable	Not detectable	Not detectable
759	794/2024	Human	Hospital	Surveillance swab	>16	R	SÃO PAULO	Detectable	Not detectable	Not detectable	Not detectable	Not detectable	Not detectable	Not detectable	Not detectable
760	795/2024	Human	Hospital	Surveillance swab	0.5	S	SÃO PAULO	Detectable	Not detectable	Not detectable	Not detectable	Not detectable	Not detectable	Not detectable	Not detectable
761	796/2024	Human	Hospital	Surveillance swab	>16	R	SÃO PAULO	Detectable	Detectable	Not detectable	Not detectable	Not detectable	Not detectable	Not detectable	Not detectable
762	798/2024	Human	Hospital	Surveillance swab	>16	R	SÃO PAULO	Detectable	Not detectable	Not detectable	Not detectable	Not detectable	Not detectable	Not detectable	Not detectable
763	799/2024	Human	Hospital	Surveillance swab	1	S	SÃO PAULO	Detectable	Not detectable	Not detectable	Not detectable	Not detectable	Not detectable	Not detectable	Not detectable
764	800/2024	Human	Hospital	Surveillance swab	0.5	S	SÃO PAULO	Detectable	Not detectable	Not detectable	Not detectable	Not detectable	Not detectable	Not detectable	Not detectable
765	801/2024	Human	Hospital	Surveillance swab	0.5	S	SÃO PAULO	Detectable	Not detectable	Not detectable	Not detectable	Not detectable	Not detectable	Not detectable	Not detectable
766	802/2024	Human	Hospital	Surveillance swab	>16	R	SÃO PAULO	Detectable	Not detectable	Not detectable	Not detectable	Not detectable	Not detectable	Not detectable	Not detectable
767	803/2024	Human	Hospital	Urine	1	S	GUARULHOS	Detectable	Detectable	Not detectable	Not detectable	Not detectable	Not detectable	Not detectable	Not detectable
768	806/2024	Human	Hospital	Blood	1	S	SÃO PAULO	Not detectable	Detectable	Not detectable	Not detectable	Not detectable	Not detectable	Not detectable	Not detectable
769	808/2024	Human	Hospital	Surveillance swab	2	S	SÃO PAULO	Not detectable	Detectable	Not detectable	Not detectable	Not detectable	Not detectable	Not detectable	Not detectable
770	809/2024	Human	Hospital	Surveillance swab	0.5	S	SÃO PAULO	Not detectable	Detectable	Not detectable	Not detectable	Not detectable	Not detectable	Not detectable	Not detectable
771	810/2024	Human	Hospital	Surveillance swab	0.5	S	SÃO PAULO	Not detectable	Detectable	Not detectable	Not detectable	Not detectable	Not detectable	Not detectable	Not detectable
772	814/2024	Human	Hospital	Tissue fragment	1	S	SÃO PAULO	Detectable	Not detectable	Not detectable	Not detectable	Not detectable	Not detectable	Not detectable	Not detectable
773	819/2024	Human	Hospital	Tracheal secretion	1	S	SÃO PAULO	Detectable	Not detectable	Not detectable	Not detectable	Not detectable	Not detectable	Not detectable	Not detectable
774	822/2024	Human	Hospital	Blood	1	S	SÃO PAULO	Detectable	Not detectable	Not detectable	Not detectable	Not detectable	Not detectable	Not detectable	Not detectable
775	823/2024	Human	Hospital	Blood	1	S	ITAQUAQUECETUBA	Detectable	Not detectable	Not detectable	Not detectable	Not detectable	Not detectable	Not detectable	Not detectable
776	825/2024	Human	Hospital	Blood	>16	R	SÃO PAULO	Not detectable	Not detectable	Not detectable	Not detectable	Not detectable	Not detectable	Not detectable	Not detectable
777	827/2024	Human	Hospital	Tissue fragment	>16	R	SÃO PAULO	Detectable	Not detectable	Not detectable	Not detectable	Not detectable	Not detectable	Not detectable	Not detectable
778	829/202	Human	Hospital	Urine	0.5	S	CAMPINAS	Detectable	Not detectable	Not detectable	Not detectable	Not detectable	Not detectable	Not detectable	Not detectable
779	830/2024	Human	Hospital	Urine	16	R	CAMPINAS	Detectable	Not detectable	Not detectable	Not detectable	Not detectable	Not detectable	Not detectable	Not detectable
780	832/2024	Human	Hospital	Urine	1	S	CAMPINAS	Detectable	Not detectable	Not detectable	Not detectable	Not detectable	Not detectable	Not detectable	Not detectable
781	833/2024	Human	Hospital	Surveillance swab	1	S	CAMPINAS	Not detectable	Not detectable	Not detectable	Not detectable	Not detectable	Not detectable	Not detectable	Not detectable
782	835/2024	Human	Hospital	Abscess	1	S	SÃO PAULO	Detectable	Not detectable	Not detectable	Not detectable	Not detectable	Not detectable	Not detectable	Not detectable
783	838/2024	Human	Hospital	Surveillance swab	0.5	S	SÃO PAULO	Not detectable	Detectable	Not detectable	Not detectable	Not detectable	Not detectable	Not detectable	Not detectable
784	841/2024	Human	Hospital	Urine	>16	R	SÃO PAULO	Not detectable	Not detectable	Not detectable	Not detectable	Not detectable	Not detectable	Not detectable	Not detectable
785	842/2024	Human	Hospital	Surveillance swab	1	S	SÃO PAULO	Not detectable	Detectable	Not detectable	Not detectable	Not detectable	Not detectable	Not detectable	Not detectable
786	843/2024	Human	Hospital	Urine	1	S	SÃO PAULO	Not detectable	Detectable	Not detectable	Not detectable	Not detectable	Not detectable	Not detectable	Not detectable
787	845/2024	Human	Hospital	Surveillance swab	1	S	SÃO PAULO	Not detectable	Not detectable	Not detectable	Not detectable	Not detectable	Not detectable	Not detectable	Not detectable
788	846/2024	Human	Hospital	Urine	>16	R	GUARULHOS	Detectable	Not detectable	Not detectable	Not detectable	Not detectable	Not detectable	Not detectable	Not detectable
789	852/2024	Human	Hospital	Urine	1	S	SÃO PAULO	Detectable	Detectable	Not detectable	Not detectable	Not detectable	Not detectable	Not detectable	Not detectable
790	854/2024	Human	Hospital	Tracheal secretion	1	S	SÃO PAULO	Detectable	Detectable	Not detectable	Not detectable	Not detectable	Not detectable	Not detectable	Not detectable
791	856/2024	Human	Hospital	Urine	1	S	SÃO PAULO	Not detectable	Detectable	Not detectable	Not detectable	Not detectable	Not detectable	Not detectable	Not detectable
792	860/2024	Human	Hospital	Urine	0.5	S	PINDAMONHANGABA	Not detectable	Detectable	Not detectable	Not detectable	Not detectable	Not detectable	Not detectable	Not detectable
793	863/2024	Human	Hospital	Catheter	1	S	SÃO PAULO	Detectable	Detectable	Not detectable	Not detectable	Not detectable	Not detectable	Not detectable	Not detectable
794	869/2024	Human	Hospital	Cerebrospinal fluid	1	S	SÃO PAULO	Not detectable	Not detectable	Not detectable	Not detectable	Not detectable	Not detectable	Not detectable	Not detectable
795	870/2024	Human	Hospital	Tracheal secretion	>16	R	SÃO PAULO	Not detectable	Not detectable	Not detectable	Not detectable	Not detectable	Not detectable	Not detectable	Not detectable
796	871/2024	Human	Hospital	Urine	0.5	S	CAMPINAS	Detectable	Not detectable	Not detectable	Not detectable	Not detectable	Not detectable	Not detectable	Not detectable
797	005/2025	Human	Hospital	Urine	0.5	S	SANTO AMARO	Not detectable	Detectable	Not detectable	Not detectable	Not detectable	Not detectable	Not detectable	Not detectable
798	008/2025	Human	Hospital	Surveillance swab	0.5	S	SÃO PAULO	Not detectable	Detectable	Not detectable	Not detectable	Not detectable	Not detectable	Not detectable	Not detectable
799	009/2025	Human	Hospital	Surveillance swab	0.5	S	SÃO PAULO	Not detectable	Detectable	Not detectable	Not detectable	Not detectable	Not detectable	Not detectable	Not detectable
800	18/2025	Human	Hospital	Urine	1	S	SÃO PAULO	Not detectable	Detectable	Not detectable	Not detectable	Not detectable	Not detectable	Not detectable	Not detectable
801	19/2025	Human	Hospital	Urine	1	S	CAMPINAS	Detectable	Not detectable	Not detectable	Not detectable	Not detectable	Not detectable	Not detectable	Not detectable
802	21/2025	Human	Hospital	Urine	>16	R	CAMPINAS	Not detectable	Detectable	Not detectable	Not detectable	Not detectable	Not detectable	Not detectable	Not detectable
803	25/2025	Human	Hospital	Urine	>16	R	GUARULHOS	Detectable	Not detectable	Not detectable	Not detectable	Not detectable	Not detectable	Not detectable	Not detectable
804	41/2025	Human	Hospital	Surveillance swab	1	S	SÃO PAULO	Not detectable	Detectable	Not detectable	Not detectable	Not detectable	Not detectable	Not detectable	Not detectable
805	46/2025	Human	Hospital	Urine	1	S	CAMPINAS	Detectable	Not detectable	Not detectable	Not detectable	Not detectable	Not detectable	Not detectable	Not detectable
806	51/2025	Human	Hospital	Blood	1	S	SÃO PAULO	Not detectable	Not detectable	Not detectable	Not detectable	Not detectable	Not detectable	Not detectable	Not detectable
807	52/2025	Human	Hospital	Blood	1	S	SÃO PAULO	Not detectable	Not detectable	Not detectable	Not detectable	Not detectable	Not detectable	Not detectable	Not detectable
808	53/2025	Human	Hospital	Blood	1	S	SÃO PAULO	Not detectable	Not detectable	Not detectable	Not detectable	Not detectable	Not detectable	Not detectable	Not detectable
809	56/2025	Human	Hospital	Surveillance swab	1	S	SÃO PAULO	Not detectable	Detectable	Not detectable	Not detectable	Not detectable	Not detectable	Not detectable	Not detectable
810	57/2025	Human	Hospital	Blood	>16	R	SÃO PAULO	Detectable	Not detectable	Not detectable	Not detectable	Not detectable	Not detectable	Not detectable	Not detectable
811	59/2025	Human	Hospital	Urine	1	S	SÃO PAULO	Detectable	Not detectable	Not detectable	Not detectable	Not detectable	Not detectable	Not detectable	Not detectable
812	60/2025	Human	Hospital	Blood	1	S	SÃO PAULO	Detectable	Not detectable	Not detectable	Not detectable	Not detectable	Not detectable	Not detectable	Not detectable
813	62/2025 A	Human	Hospital	Blood	1	S	GUARULHOS	Detectable	Not detectable	Not detectable	Not detectable	Not detectable	Not detectable	Not detectable	Not detectable
814	63/2025	Human	Hospital	Urine	>16	R	GUARULHOS	Detectable	Not detectable	Not detectable	Not detectable	Not detectable	Not detectable	Not detectable	Not detectable
815	64/2025	Human	Hospital	Urine	4	R	CAMPINAS	Detectable	Not detectable	Not detectable	Not detectable	Not detectable	Not detectable	Not detectable	Not detectable
816	67/2025	Human	Hospital	Urine	>16	R	GUARULHOS	Detectable	Not detectable	Not detectable	Not detectable	Not detectable	Not detectable	Not detectable	Not detectable
817	68/2025	Human	Hospital	Blood	>16	R	GUARULHOS	Detectable	Not detectable	Not detectable	Not detectable	Not detectable	Not detectable	Not detectable	Not detectable
818	73/2025	Human	Hospital	Blood	1	S	SÃO PAULO	Not detectable	Detectable	Not detectable	Not detectable	Not detectable	Not detectable	Not detectable	Not detectable
819	074_25	Human	Community	Cerebrospinal fluid	0.5	S	SÃO BERNARDO DO CAMPO	Not detectable	Not detectable	Not detectable	Detectable	Detectable	Not detectable	Detectable	Detectable
820	77/2025	Human	Hospital	Urine	0.5	S	CAMPINAS	Detectable	Not detectable	Not detectable	Not detectable	Not detectable	Not detectable	Not detectable	Not detectable
821	78/2025	Human	Hospital	Urine	0.5	S	CAMPINAS	Detectable	Not detectable	Not detectable	Not detectable	Not detectable	Not detectable	Not detectable	Not detectable
822	83/2025	Human	Hospital	Blood	1	S	GUAULHOS	Detectable	Not detectable	Not detectable	Not detectable	Not detectable	Not detectable	Not detectable	Not detectable
823	89/2025	Human	Hospital	Urine	1	S	SÃO PAULO	Detectable	Not detectable	Not detectable	Not detectable	Not detectable	Not detectable	Not detectable	Not detectable
824	91/2025	Human	Hospital	Surveillance swab	2	S	SÃO PAULO	Not detectable	Not detectable	Not detectable	Not detectable	Not detectable	Not detectable	Not detectable	Not detectable
825	92/2025	Human	Hospital	Urine	>16	R	GUARULHOS	Detectable	Not detectable	Not detectable	Not detectable	Not detectable	Not detectable	Not detectable	Not detectable
826	93/2025	Human	Hospital	Urine	>16	R	GUARULHOS	Detectable	Not detectable	Not detectable	Not detectable	Not detectable	Not detectable	Not detectable	Not detectable
827	96/2025	Human	Hospital	Blood	>16	R	GUARULHOS	Detectable	Not detectable	Not detectable	Not detectable	Not detectable	Not detectable	Not detectable	Not detectable
828	98/2025	Human	Hospital	Urine	2	S	SÃO PAULO	Detectable	Not detectable	Not detectable	Not detectable	Not detectable	Not detectable	Not detectable	Not detectable
829	104/2025	Human	Hospital	Tracheal secretion	>16	R	ITAQUAQUECETUBA	Detectable	Not detectable	Not detectable	Not detectable	Not detectable	Not detectable	Not detectable	Not detectable
830	105/2025	Human	Hospital	Blood	>16	R	GUARULHOS	Detectable	Not detectable	Not detectable	Not detectable	Not detectable	Not detectable	Not detectable	Not detectable
831	106/2025	Human	Hospital	Blood	>16	R	GUARULHOS	Detectable	Not detectable	Not detectable	Not detectable	Not detectable	Not detectable	Not detectable	Not detectable
832	107/2025	Human	Hospital	Blood	>16	R	GUARULHOS	Detectable	Not detectable	Not detectable	Not detectable	Not detectable	Not detectable	Not detectable	Not detectable
833	108/2025	Human	Hospital	Urine	1	S	ITAQUAQUECETUBA	Detectable	Not detectable	Not detectable	Not detectable	Not detectable	Not detectable	Not detectable	Not detectable
834	109/2025	Human	Hospital	Urine	1	S	SÃO PAULO	Detectable	Not detectable	Not detectable	Not detectable	Not detectable	Not detectable	Not detectable	Not detectable
835	118/2025	Human	Hospital	Blood	>16	R	GUARULHOS	Detectable	Not detectable	Not detectable	Not detectable	Not detectable	Not detectable	Not detectable	Not detectable
836	122/2025	Human	Hospital	Blood	1	S	SÃO PAULO	Not detectable	Detectable	Not detectable	Not detectable	Not detectable	Not detectable	Not detectable	Not detectable
837	133/2025	Human	Hospital	Blood	1	S	SÃO PAULO	Not detectable	Detectable	Not detectable	Not detectable	Not detectable	Not detectable	Not detectable	Not detectable
838	138/2025	Human	Hospital	Urine	16	R	GUARULHOS	Detectable	Not detectable	Not detectable	Not detectable	Not detectable	Not detectable	Not detectable	Not detectable
839	139/2025	Human	Hospital	Urine	>16	R	GUARULHOS	Detectable	Not detectable	Not detectable	Not detectable	Not detectable	Not detectable	Not detectable	Not detectable
840	141/2025	Human	Hospital	Blood	>16	R	GUARULHOS	Detectable	Not detectable	Not detectable	Not detectable	Not detectable	Not detectable	Not detectable	Not detectable
841	144/2025	Human	Hospital	Urine	0.5	S	CAMPINAS	Detectable	Not detectable	Not detectable	Not detectable	Not detectable	Not detectable	Not detectable	Not detectable
842	145/2025	Human	Hospital	Urine	0.5	S	CAMPINAS	Detectable	Not detectable	Not detectable	Not detectable	Not detectable	Not detectable	Not detectable	Not detectable
843	146/2025	Human	Hospital	Urine	>16	R	CAMPINAS	Detectable	Not detectable	Not detectable	Not detectable	Not detectable	Not detectable	Not detectable	Not detectable
844	147/2025	Human	Hospital	Urine	0.5	S	CAMPINAS	Not detectable	Detectable	Not detectable	Not detectable	Not detectable	Not detectable	Not detectable	Not detectable
845	153/2025	Human	Hospital	Urine	16	R	GUARULHOS	Detectable	Not detectable	Not detectable	Not detectable	Not detectable	Not detectable	Not detectable	Not detectable
846	156/2025	Human	Hospital	Blood	0.5	S	SÃO PAULO	Not detectable	Not detectable	Not detectable	Not detectable	Not detectable	Not detectable	Not detectable	Not detectable
847	163/2025	Human	Hospital	Urine	1	S	SÃO PAULO	Not detectable	Not detectable	Not detectable	Not detectable	Not detectable	Not detectable	Not detectable	Not detectable
848	164/2025	Human	Hospital	Urine	1	S	SÃO PAULO	Not detectable	Detectable	Not detectable	Not detectable	Not detectable	Not detectable	Not detectable	Not detectable
849	169/2025	Human	Hospital	Urine	1	S	CAMPINAS	Detectable	Not detectable	Not detectable	Not detectable	Not detectable	Not detectable	Not detectable	Not detectable
850	177/2025	Human	Hospital	Blood	>16	R	GUARULHOS	Detectable	Not detectable	Not detectable	Not detectable	Not detectable	Not detectable	Not detectable	Not detectable
851	URO01/25	Human	Community	Urine	0.5	S	MAUÁ	Not detectable	Not detectable	Not detectable	Not detectable	Not detectable	Not detectable	Not detectable	Not detectable
852	URO02/25	Human	Community	Urine	0.5	S	MAUÁ	Not detectable	Not detectable	Not detectable	Not detectable	Not detectable	Not detectable	Not detectable	Not detectable
853	URO03/25	Human	Community	Urine	1	S	MAUÁ	Not detectable	Not detectable	Not detectable	Not detectable	Not detectable	Not detectable	Not detectable	Not detectable
854	URO04/25	Human	Community	Urine	1	S	MAUÁ	Not detectable	Not detectable	Not detectable	Not detectable	Not detectable	Not detectable	Not detectable	Not detectable
855	URO05/25	Human	Community	Urine	0.5	S	MAUÁ	Not detectable	Not detectable	Not detectable	Not detectable	Not detectable	Not detectable	Not detectable	Not detectable
856	URO06/25	Human	Community	Urine	8	R	MAUÁ	Not detectable	Not detectable	Not detectable	Not detectable	Not detectable	Not detectable	Not detectable	Not detectable
857	URO07/25 A	Human	Community	Urine	1	S	MAUÁ	Not detectable	Not detectable	Not detectable	Not detectable	Not detectable	Not detectable	Not detectable	Not detectable
858	URO08/25	Human	Community	Urine	1	S	MAUÁ	Not detectable	Not detectable	Not detectable	Not detectable	Not detectable	Not detectable	Not detectable	Not detectable
859	URO09/25	Human	Community	Urine	1	S	MAUÁ	Detectable	Not detectable	Not detectable	Not detectable	Not detectable	Not detectable	Not detectable	Not detectable
860	URO10/25	Human	Community	Urine	1	S	MAUÁ	Not detectable	Not detectable	Not detectable	Not detectable	Not detectable	Not detectable	Not detectable	Not detectable
861	URO11/25	Human	Community	Urine	1	S	MAUÁ	Not detectable	Not detectable	Not detectable	Not detectable	Not detectable	Not detectable	Not detectable	Not detectable
862	URO12/25	Human	Community	Urine	>16	R	MAUÁ	Detectable	Not detectable	Not detectable	Not detectable	Not detectable	Not detectable	Not detectable	Not detectable
863	URO13/25	Human	Community	Urine	1	S	MAUÁ	Detectable	Not detectable	Not detectable	Not detectable	Not detectable	Not detectable	Not detectable	Not detectable
864	URO14/25	Human	Community	Urine	0.5	S	MAUÁ	Not detectable	Not detectable	Not detectable	Not detectable	Not detectable	Not detectable	Not detectable	Not detectable
865	URO15/25	Human	Community	Urine	0.5	S	MAUÁ	Not detectable	Not detectable	Not detectable	Not detectable	Not detectable	Not detectable	Not detectable	Not detectable
866	URO16/25	Human	Community	Urine	1	S	MAUÁ	Not detectable	Not detectable	Not detectable	Not detectable	Not detectable	Not detectable	Not detectable	Not detectable
867	URO17/25	Human	Community	Urine	0.5	S	MAUÁ	Not detectable	Not detectable	Not detectable	Not detectable	Not detectable	Not detectable	Not detectable	Not detectable
868	URO18/25	Human	Community	Urine	0.5	S	MAUÁ	Not detectable	Not detectable	Not detectable	Not detectable	Not detectable	Not detectable	Not detectable	Not detectable
869	URO19/25	Human	Community	Urine	0.5	S	MAUÁ	Not detectable	Not detectable	Not detectable	Not detectable	Not detectable	Not detectable	Not detectable	Not detectable
870	URO20/25	Human	Community	Urine	0.5	S	MAUÁ	Not detectable	Not detectable	Not detectable	Not detectable	Not detectable	Not detectable	Not detectable	Not detectable
871	URO21/25	Human	Community	Urine	1	S	MAUÁ	Not detectable	Not detectable	Not detectable	Not detectable	Not detectable	Not detectable	Not detectable	Not detectable
872	URO22/25	Human	Community	Urine	1	S	MAUÁ	Detectable	Not detectable	Not detectable	Not detectable	Not detectable	Not detectable	Not detectable	Not detectable
873	URO23/25	Human	Community	Urine	0.5	S	MAUÁ	Not detectable	Not detectable	Not detectable	Not detectable	Not detectable	Not detectable	Not detectable	Not detectable
874	URO24/25	Human	Community	Urine	0.5	S	MAUÁ	Not detectable	Not detectable	Not detectable	Not detectable	Not detectable	Not detectable	Not detectable	Not detectable
875	URO25/25	Human	Community	Urine	0.5	S	MAUÁ	Detectable	Not detectable	Not detectable	Not detectable	Not detectable	Not detectable	Not detectable	Not detectable
876	URO26/25	Human	Community	Urine	0.5	S	MAUÁ	Not detectable	Not detectable	Not detectable	Not detectable	Not detectable	Not detectable	Not detectable	Not detectable
877	URO27/25	Human	Community	Urine	1	S	MAUÁ	Not detectable	Not detectable	Not detectable	Not detectable	Not detectable	Not detectable	Not detectable	Not detectable
878	URO29/25	Human	Community	Urine	<0,125	S	MAUÁ	Not detectable	Not detectable	Not detectable	Not detectable	Not detectable	Not detectable	Not detectable	Not detectable
879	URO31/25	Human	Community	Urine	0.5	S	MAUÁ	Not detectable	Not detectable	Not detectable	Not detectable	Not detectable	Not detectable	Not detectable	Not detectable
880	URO32/25	Human	Community	Urine	1	S	MAUÁ	Not detectable	Not detectable	Not detectable	Not detectable	Not detectable	Not detectable	Not detectable	Not detectable
881	URO33/25	Human	Community	Urine	1	S	MAUÁ	Not detectable	Not detectable	Not detectable	Not detectable	Not detectable	Not detectable	Not detectable	Not detectable
882	URO34/25	Human	Community	Urine	0.5	S	MAUÁ	Detectable	Not detectable	Not detectable	Not detectable	Not detectable	Not detectable	Not detectable	Not detectable
883	URO35/25	Human	Community	Urine	0.5	S	MAUÁ	Not detectable	Not detectable	Not detectable	Not detectable	Not detectable	Not detectable	Not detectable	Not detectable
884	URO36/25	Human	Community	Urine	0.5	S	MAUÁ	Detectable	Not detectable	Not detectable	Not detectable	Not detectable	Not detectable	Not detectable	Not detectable
885	URO37/25	Human	Community	Urine	1	S	MAUÁ	Not detectable	Not detectable	Not detectable	Not detectable	Not detectable	Not detectable	Not detectable	Not detectable
886	URO38/25	Human	Community	Urine	1	S	MAUÁ	Not detectable	Not detectable	Not detectable	Not detectable	Not detectable	Not detectable	Not detectable	Not detectable
887	URO39/25	Human	Community	Urine	1	S	MAUÁ	Not detectable	Not detectable	Not detectable	Not detectable	Not detectable	Not detectable	Not detectable	Not detectable
888	URO40/25	Human	Community	Urine	16	R	MAUÁ	Detectable	Not detectable	Not detectable	Not detectable	Not detectable	Not detectable	Not detectable	Not detectable
889	URO41/25	Human	Community	Urine	1	S	MAUÁ	Not detectable	Not detectable	Not detectable	Not detectable	Not detectable	Not detectable	Not detectable	Not detectable
890	URO42/25	Human	Community	Urine	1	S	MAUÁ	Not detectable	Not detectable	Not detectable	Not detectable	Not detectable	Not detectable	Not detectable	Not detectable
891	URO43/25	Human	Community	Urine	1	S	MAUÁ	Not detectable	Not detectable	Not detectable	Not detectable	Not detectable	Not detectable	Not detectable	Not detectable
892	URO44/25	Human	Community	Urine	>16	R	MAUÁ	Not detectable	Detectable	Not detectable	Not detectable	Not detectable	Not detectable	Not detectable	Not detectable
893	URO45/25	Human	Community	Urine	1	S	MAUÁ	Not detectable	Not detectable	Not detectable	Not detectable	Not detectable	Not detectable	Not detectable	Not detectable
894	URO46/25	Human	Community	Urine	4	R	MAUÁ	Detectable	Not detectable	Not detectable	Not detectable	Not detectable	Not detectable	Not detectable	Not detectable
895	URO49.61/25	Human	Community	Urine	1	S	MAUÁ	Not detectable	Not detectable	Not detectable	Not detectable	Not detectable	Not detectable	Not detectable	Not detectable
896	URO50/25	Human	Community	Urine	0.5	S	MAUÁ	Not detectable	Not detectable	Not detectable	Not detectable	Not detectable	Not detectable	Not detectable	Not detectable
897	URO51/25	Human	Community	Urine	1	S	MAUÁ	Not detectable	Not detectable	Not detectable	Not detectable	Not detectable	Not detectable	Not detectable	Not detectable
898	URO52/25	Human	Community	Urine	0.5	S	MAUÁ	Not detectable	Not detectable	Not detectable	Not detectable	Not detectable	Not detectable	Not detectable	Not detectable
899	URO53/25	Human	Community	Urine	0.5	S	MAUÁ	Not detectable	Not detectable	Not detectable	Not detectable	Not detectable	Not detectable	Not detectable	Not detectable
900	URO54/25	Human	Community	Urine	0.5	S	MAUÁ	Not detectable	Not detectable	Not detectable	Not detectable	Not detectable	Not detectable	Not detectable	Not detectable
901	URO55/25	Human	Community	Urine	0.5	S	MAUÁ	Not detectable	Not detectable	Not detectable	Not detectable	Not detectable	Not detectable	Not detectable	Not detectable
902	URO56/25	Human	Community	Urine	0.5	S	MAUÁ	Not detectable	Not detectable	Not detectable	Not detectable	Not detectable	Not detectable	Not detectable	Not detectable
903	URO57/25	Human	Community	Urine	0.5	S	MAUÁ	Not detectable	Not detectable	Not detectable	Not detectable	Not detectable	Not detectable	Not detectable	Not detectable
904	URO59/25	Human	Community	Urine	1	S	MAUÁ	Not detectable	Not detectable	Not detectable	Not detectable	Not detectable	Not detectable	Not detectable	Not detectable
905	URO60/25	Human	Community	Urine	2	S	MAUÁ	Detectable	Not detectable	Not detectable	Not detectable	Not detectable	Not detectable	Not detectable	Not detectable
906	URO63/25 A	Human	Community	Urine	0.5	S	MAUÁ	Not detectable	Not detectable	Not detectable	Not detectable	Not detectable	Not detectable	Not detectable	Not detectable
907	URO64/25	Human	Community	Urine	0.5	S	MAUÁ	Not detectable	Not detectable	Not detectable	Not detectable	Not detectable	Not detectable	Not detectable	Not detectable
908	URO65/25	Human	Community	Urine	0.5	S	MAUÁ	Not detectable	Not detectable	Not detectable	Not detectable	Not detectable	Not detectable	Not detectable	Not detectable
909	URO67/25	Human	Community	Urine	>16	R	MAUÁ	Detectable	Not detectable	Not detectable	Not detectable	Not detectable	Not detectable	Not detectable	Not detectable
910	URO70/025	Human	Community	Urine	0.5	S	MAUÁ	Not detectable	Not detectable	Not detectable	Not detectable	Not detectable	Not detectable	Not detectable	Not detectable
911	URO72/25	Human	Community	Urine	0.5	S	MAUÁ	Not detectable	Not detectable	Not detectable	Not detectable	Not detectable	Not detectable	Not detectable	Not detectable
912	URO73/25	Human	Community	Urine	1	S	MAUÁ	Not detectable	Not detectable	Not detectable	Not detectable	Not detectable	Not detectable	Not detectable	Not detectable
913	URO74/25	Human	Community	Urine	0.5	S	MAUÁ	Not detectable	Not detectable	Not detectable	Not detectable	Not detectable	Not detectable	Not detectable	Not detectable
914	URO75/25	Human	Community	Urine	0.5	S	MAUÁ	Not detectable	Not detectable	Not detectable	Not detectable	Not detectable	Not detectable	Not detectable	Not detectable
915	URO76/25	Human	Community	Urine	0.5	S	MAUÁ	Not detectable	Not detectable	Not detectable	Not detectable	Not detectable	Not detectable	Not detectable	Not detectable
916	URO77/25	Human	Community	Urine	0.5	S	MAUÁ	Not detectable	Not detectable	Not detectable	Not detectable	Not detectable	Not detectable	Not detectable	Not detectable
917	URO79/25	Human	Community	Urine	0.5	S	MAUÁ	Not detectable	Not detectable	Not detectable	Not detectable	Not detectable	Not detectable	Not detectable	Not detectable
918	URO80/25	Human	Community	Urine	0.5	S	MAUÁ	Not detectable	Not detectable	Not detectable	Not detectable	Not detectable	Not detectable	Not detectable	Not detectable
919	URO81/25	Human	Community	Urine	1	S	MAUÁ	Not detectable	Not detectable	Not detectable	Not detectable	Not detectable	Not detectable	Not detectable	Not detectable
920	URO82/25	Human	Community	Urine	0.5	S	MAUÁ	Not detectable	Not detectable	Not detectable	Not detectable	Not detectable	Not detectable	Not detectable	Not detectable
921	URO83/25	Human	Community	Urine	1	S	MAUÁ	Not detectable	Not detectable	Not detectable	Not detectable	Not detectable	Not detectable	Not detectable	Not detectable
922	URO84/25	Human	Community	Urine	0.5	S	MAUÁ	Not detectable	Not detectable	Not detectable	Not detectable	Not detectable	Not detectable	Not detectable	Not detectable
923	URO86/25	Human	Community	Urine	1	S	MAUÁ	Not detectable	Not detectable	Not detectable	Not detectable	Not detectable	Not detectable	Not detectable	Not detectable
924	URO87/25	Human	Community	Urine	1	S	MAUÁ	Not detectable	Not detectable	Not detectable	Not detectable	Not detectable	Not detectable	Not detectable	Not detectable
925	URO88/25	Human	Community	Urine	0.5	S	MAUÁ	Not detectable	Not detectable	Not detectable	Not detectable	Not detectable	Not detectable	Not detectable	Not detectable
926	URO91/25	Human	Community	Urine	8	R	MAUÁ	Not detectable	Not detectable	Not detectable	Not detectable	Not detectable	Not detectable	Not detectable	Not detectable
927	URO92/25	Human	Community	Urine	1	S	MAUÁ	Not detectable	Not detectable	Not detectable	Not detectable	Not detectable	Not detectable	Not detectable	Not detectable
928	URO93/25	Human	Community	Urine	1	S	MAUÁ	Not detectable	Not detectable	Not detectable	Not detectable	Not detectable	Not detectable	Not detectable	Not detectable
929	URO94/25	Human	Community	Urine	0.5	S	MAUÁ	Not detectable	Not detectable	Not detectable	Not detectable	Not detectable	Not detectable	Not detectable	Not detectable
930	URO95/25	Human	Community	Urine	1	S	MAUÁ	Not detectable	Not detectable	Not detectable	Not detectable	Not detectable	Not detectable	Not detectable	Not detectable
931	995/23	Animal	Canine	Urine	8	R	BOTUCATU	Not detectable	Not detectable	Not detectable	Not detectable	Not detectable	Not detectable	Not detectable	Not detectable
932	1004/23	Animal	Canine	Urine	8	R	BOTUCATU	Not detectable	Not detectable	Not detectable	Not detectable	Not detectable	Not detectable	Not detectable	Not detectable
933	623/23	Animal	Canine	Urine	0.5	S	BOTUCATU	Not detectable	Not detectable	Not detectable	Not detectable	Not detectable	Not detectable	Not detectable	Not detectable
934	1158/23	Animal	Canine	Urine	1	S	BOTUCATU	Not detectable	Not detectable	Not detectable	Not detectable	Not detectable	Not detectable	Not detectable	Not detectable
935	001/24	Animal	Canine	Vaginal swab	0.5	S	BOTUCATU	Not detectable	Not detectable	Not detectable	Not detectable	Not detectable	Not detectable	Not detectable	Not detectable
936	008/24	Animal	Canine	Urine	0.5	S	BOTUCATU	Not detectable	Not detectable	Not detectable	Not detectable	Not detectable	Not detectable	Not detectable	Not detectable
937	084/24	Animal	Canine	Uterine content	0.5	S	BOTUCATU	Not detectable	Not detectable	Not detectable	Not detectable	Not detectable	Not detectable	Not detectable	Not detectable
938	97/24	Animal	Canine	Cavitary effusion	0.5	S	BOTUCATU	Not detectable	Not detectable	Not detectable	Not detectable	Not detectable	Not detectable	Not detectable	Not detectable
939	200/24	Animal	Canine	Uterine content	1	S	BOTUCATU	Not detectable	Not detectable	Not detectable	Not detectable	Not detectable	Not detectable	Not detectable	Not detectable
940	271/24	Animal	Canine	Auditory canal	1	S	BOTUCATU	Not detectable	Not detectable	Not detectable	Not detectable	Not detectable	Not detectable	Not detectable	Not detectable
941	275/24	Animal	Canine	Auditory canal	1	S	BOTUCATU	Not detectable	Not detectable	Not detectable	Not detectable	Not detectable	Not detectable	Not detectable	Not detectable
942	164/24	Animal	Canine	Feces	1	S	BOTUCATU	Not detectable	Not detectable	Not detectable	Not detectable	Not detectable	Not detectable	Not detectable	Not detectable
943	321/24	Animal	Canine	Biopsy fragment (urinary bladder)	1	S	BOTUCATU	Not detectable	Not detectable	Not detectable	Not detectable	Not detectable	Not detectable	Not detectable	Not detectable
944	322/24	Animal	Canine	Urine	0.5	S	BOTUCATU	Not detectable	Not detectable	Not detectable	Not detectable	Not detectable	Not detectable	Not detectable	Not detectable
945	326/24	Animal	Canine	Urine	1	S	BOTUCATU	Not detectable	Not detectable	Not detectable	Not detectable	Not detectable	Not detectable	Not detectable	Not detectable
946	351/24	Animal	Canine	Necropsy fragment (nasal sinus)	1	S	BOTUCATU	Not detectable	Not detectable	Not detectable	Not detectable	Not detectable	Not detectable	Not detectable	Not detectable
947	355/24	Animal	Canine	Urine	16	R	BOTUCATU	Not detectable	Not detectable	Not detectable	Not detectable	Not detectable	Not detectable	Not detectable	Not detectable
948	258/24	Animal	Canine	Urine	1	S	BOTUCATU	Not detectable	Not detectable	Not detectable	Not detectable	Not detectable	Not detectable	Not detectable	Not detectable
949	555/24	Animal	Canine	Urine	8	R	BOTUCATU	Not detectable	Not detectable	Not detectable	Not detectable	Not detectable	Not detectable	Not detectable	Not detectable
950	614/24	Animal	Canine	Secretion	1	S	BOTUCATU	Not detectable	Not detectable	Not detectable	Not detectable	Not detectable	Not detectable	Not detectable	Not detectable
951	370/24	Animal	Canine	Anal gland	8	R	BOTUCATU	Not detectable	Not detectable	Not detectable	Not detectable	Not detectable	Not detectable	Not detectable	Not detectable
952	760/24	Animal	Canine	Urine	1	S	BOTUCATU	Not detectable	Not detectable	Not detectable	Not detectable	Not detectable	Not detectable	Not detectable	Not detectable
953	759/24	Animal	Canine	Vaginal secretion	0.5	S	BOTUCATU	Not detectable	Not detectable	Not detectable	Not detectable	Not detectable	Not detectable	Not detectable	Not detectable
954	390/24	Animal	Canine	Anal swab	1	S	BOTUCATU	Not detectable	Not detectable	Not detectable	Not detectable	Not detectable	Not detectable	Not detectable	Not detectable
955	421/24	Animal	Canine	Anal swab	8	R	BOTUCATU	Not detectable	Not detectable	Not detectable	Not detectable	Not detectable	Not detectable	Not detectable	Not detectable
956	850/24	Animal	Canine	Auditory canal secretion	1	S	BOTUCATU	Not detectable	Not detectable	Not detectable	Not detectable	Not detectable	Not detectable	Not detectable	Not detectable
957	459/24	Animal	Canine	Secretion	1	S	BOTUCATU	Not detectable	Not detectable	Not detectable	Not detectable	Not detectable	Not detectable	Not detectable	Not detectable
958	926/24	Animal	Canine	Prostatic abscess	0.5	S	BOTUCATU	Not detectable	Not detectable	Not detectable	Not detectable	Not detectable	Not detectable	Not detectable	Not detectable
959	939/24	Animal	Canine	Nasal secretion	1	S	BOTUCATU	Not detectable	Not detectable	Not detectable	Not detectable	Not detectable	Not detectable	Not detectable	Not detectable
960	1024/24	Animal	Canine	Ocular Secretion	2	S	BOTUCATU	Not detectable	Not detectable	Not detectable	Not detectable	Not detectable	Not detectable	Not detectable	Not detectable
961	1030/24	Animal	Canine	Auditory canal secretion	1	S	BOTUCATU	Not detectable	Not detectable	Not detectable	Not detectable	Not detectable	Not detectable	Not detectable	Not detectable
962	553-2	Animal	Equine	Milk	1	S	BOTUCATU	Not detectable	Not detectable	Not detectable	Not detectable	Not detectable	Not detectable	Not detectable	Not detectable
963	1111-3	Animal	Equine	Lung fragment	1	S	BOTUCATU	Not detectable	Not detectable	Not detectable	Not detectable	Not detectable	Not detectable	Not detectable	Not detectable
964	563	Animal	Canine	Feces	1	S	BOTUCATU	Not detectable	Not detectable	Not detectable	Not detectable	Not detectable	Not detectable	Not detectable	Not detectable
965	PTK 1098	Animal	Canine	Urine	0.5	S	BOTUCATU	Not detectable	Not detectable	Not detectable	Not detectable	Not detectable	Not detectable	Not detectable	Not detectable
966	PTK 29/25	Animal	Canine	Urine	1	S	BOTUCATU	Detectable	Not detectable	Not detectable	Not detectable	Not detectable	Not detectable	Not detectable	Not detectable
967	PTK 1152	Animal	Canine	Urine	8	R	BOTUCATU	Not detectable	Not detectable	Not detectable	Not detectable	Not detectable	Not detectable	Not detectable	Not detectable
968	FN 557 8-2	Animal	Feline	Feces	0.5	S	BOTUCATU	Not detectable	Not detectable	Not detectable	Not detectable	Not detectable	Not detectable	Not detectable	Not detectable
969	FN 557 5-1	Animal	Feline	Feces	1	S	BOTUCATU	Not detectable	Not detectable	Not detectable	Not detectable	Not detectable	Not detectable	Not detectable	Not detectable
970	FN 557 16-2	Animal	Feline	Feces	1	S	BOTUCATU	Not detectable	Not detectable	Not detectable	Not detectable	Not detectable	Not detectable	Not detectable	Not detectable
971	FN 557 15-1	Animal	Feline	Feces	1	S	BOTUCATU	Not detectable	Not detectable	Not detectable	Not detectable	Not detectable	Not detectable	Not detectable	Not detectable
972	FN 557 4-1	Animal	Feline	Feces	1	S	BOTUCATU	Not detectable	Not detectable	Not detectable	Not detectable	Not detectable	Not detectable	Not detectable	Not detectable
973	FN 557 8.2	Animal	Feline	Feces	0.5	S	BOTUCATU	Not detectable	Not detectable	Not detectable	Not detectable	Not detectable	Not detectable	Not detectable	Not detectable
974	26/25	Animal	Equine	Uterine content	0.5	S	BOTUCATU	Not detectable	Not detectable	Not detectable	Not detectable	Detectable	Not detectable	Not detectable	Not detectable
975	616/24	Animal	Equine	Organ	0.5	S	BOTUCATU	Not detectable	Not detectable	Not detectable	Not detectable	Not detectable	Not detectable	Not detectable	Not detectable
976	66 1.2	Animal	Ovine	Milk	1	S	BOTUCATU	Not detectable	Not detectable	Not detectable	Not detectable	Not detectable	Not detectable	Not detectable	Not detectable
977	91D51	Animal	Feline	Lung	1	S	BOTUCATU	Not detectable	Not detectable	Not detectable	Not detectable	Not detectable	Not detectable	Not detectable	Not detectable
978	32-15	Animal	Bovine	Semen	1	S	BOTUCATU	Not detectable	Not detectable	Not detectable	Not detectable	Not detectable	Not detectable	Not detectable	Not detectable
979	84/24	Animal	Canine	Urine	8	R	BOTUCATU	Not detectable	Not detectable	Not detectable	Not detectable	Not detectable	Not detectable	Not detectable	Not detectable
980	Lab 201	Animal	Bovine	Milk	2	S	BOTUCATU	Not detectable	Not detectable	Not detectable	Not detectable	Not detectable	Not detectable	Not detectable	Not detectable
981	IAL 396	Animal	Caprine	Feces	0.5	S	BOTUCATU	Not detectable	Not detectable	Not detectable	Not detectable	Not detectable	Not detectable	Not detectable	Not detectable
982	PTK 231	Animal	Canine	Ocular swab	1	S	BOTUCATU	Not detectable	Not detectable	Not detectable	Not detectable	Not detectable	Not detectable	Not detectable	Not detectable
983	PTK 118.1	Animal	Canine	Bronchoalveolar lavage	1	S	BOTUCATU	Not detectable	Not detectable	Not detectable	Not detectable	Not detectable	Not detectable	Not detectable	Not detectable
984	IAL 245	Animal	Equine	Uterine content	1	S	BOTUCATU	Not detectable	Not detectable	Not detectable	Not detectable	Not detectable	Not detectable	Not detectable	Not detectable
985	IAL 225	Animal	Feline	Feces	1	S	BOTUCATU	Not detectable	Not detectable	Not detectable	Not detectable	Not detectable	Not detectable	Not detectable	Not detectable
986	PTK 171/25	Animal	Canine	Cavitary effusion	0.5	S	BOTUCATU	Not detectable	Not detectable	Not detectable	Not detectable	Not detectable	Not detectable	Not detectable	Not detectable
987	211.3	Animal	Feline	Organs	1	S	BOTUCATU	Not detectable	Not detectable	Not detectable	Not detectable	Not detectable	Not detectable	Not detectable	Not detectable
988	PTK 139/25	Animal	Canine	Urine	1	S	BOTUCATU	Not detectable	Not detectable	Not detectable	Not detectable	Not detectable	Not detectable	Not detectable	Not detectable
989	LAB 248/25	Animal	Bovine	Semen	8	R	BOTUCATU	Not detectable	Not detectable	Not detectable	Not detectable	Not detectable	Not detectable	Not detectable	Not detectable
990	PTK 246/25	Animal	Canine	Abscess secretion	1	S	BOTUCATU	Not detectable	Not detectable	Not detectable	Not detectable	Not detectable	Not detectable	Not detectable	Not detectable
991	PTK 242-2/25	Animal	Canine	Organ fragment	1	S	BOTUCATU	Not detectable	Not detectable	Not detectable	Not detectable	Not detectable	Not detectable	Not detectable	Not detectable
992	LAB 440/25	Animal	Feline	Organ fragment	1	S	BOTUCATU	Not detectable	Not detectable	Not detectable	Not detectable	Not detectable	Not detectable	Not detectable	Not detectable
993	PTK 486/25	Animal	Canine	Urine	1	S	BOTUCATU	Not detectable	Not detectable	Not detectable	Not detectable	Not detectable	Not detectable	Not detectable	Not detectable
994	LAB 488/25	Animal	Feline	Auditory canal secretion	1	S	BOTUCATU	Not detectable	Not detectable	Not detectable	Not detectable	Not detectable	Not detectable	Not detectable	Not detectable
995	LAB 329/25	Animal	Equine	Feces	1	S	BOTUCATU	Not detectable	Not detectable	Not detectable	Not detectable	Not detectable	Not detectable	Not detectable	Not detectable
996	THA 48.1/25	Animal	Ovine	Umbilical infection	2	S	BOTUCATU	Not detectable	Not detectable	Not detectable	Not detectable	Not detectable	Not detectable	Not detectable	Not detectable
997	THA 49.1/25	Animal	Ovine	Umbilical infection	1	S	BOTUCATU	Not detectable	Not detectable	Not detectable	Not detectable	Not detectable	Not detectable	Not detectable	Not detectable
998	THA 51.1/25	Animal	Ovine	Umbilical infection	1	S	BOTUCATU	Not detectable	Not detectable	Not detectable	Not detectable	Not detectable	Not detectable	Not detectable	Not detectable
999	THA 56.1/25	Animal	Ovine	Umbilical infection	1	S	BOTUCATU	Not detectable	Not detectable	Not detectable	Not detectable	Not detectable	Not detectable	Not detectable	Not detectable
1000	PTK 553/25	Animal	Canine	Urine	1	S	BOTUCATU	Not detectable	Not detectable	Not detectable	Not detectable	Not detectable	Not detectable	Not detectable	Not detectable
1001	PTK 285/25	Animal	Canine	Nasal secretion	0.5	S	BOTUCATU	Not detectable	Not detectable	Not detectable	Not detectable	Not detectable	Not detectable	Not detectable	Not detectable
1002	PTK 291/25	Animal	Canine	Organ fragment	0.5	S	BOTUCATU	Not detectable	Not detectable	Not detectable	Not detectable	Not detectable	Not detectable	Not detectable	Not detectable
1003	LAB 336-5/25	Animal	Bovine	Mastitis	1	S	BOTUCATU	Not detectable	Not detectable	Not detectable	Not detectable	Not detectable	Not detectable	Not detectable	Not detectable
1004	LAB 336-9/25	Animal	Bovine	Mastitis	8	R	BOTUCATU	Not detectable	Not detectable	Not detectable	Not detectable	Not detectable	Not detectable	Not detectable	Not detectable
1005	LM 01/25	Human	Hospital	Milk	0.5	S	BOTUCATU	Not detectable	Not detectable	Not detectable	Not detectable	Not detectable	Not detectable	Not detectable	Not detectable
1006	LM 06/25	Human	Hospital	Milk	0.5	S	BOTUCATU	Not detectable	Not detectable	Not detectable	Not detectable	Not detectable	Not detectable	Not detectable	Not detectable
1007	MRC - 17	Animal	Bovine	Milk	0.5	S	BOTUCATU	Not detectable	Not detectable	Not detectable	Not detectable	Not detectable	Not detectable	Not detectable	Not detectable
1008	PTK 29-2/25	Animal	Canine	Urine	1	S	BOTUCATU	Not detectable	Not detectable	Not detectable	Not detectable	Not detectable	Not detectable	Not detectable	Not detectable
