# Supplementary material for: Emergence and Genomic Characterization of a Hypervirulent Klebsiella pneumoniae Isolate From a New Clone in Brazil
Source: Microbiol Immunol. 2026 Mar 27;70(5):261–7. doi: 10.1111/1348-0421.70052 (PMC13140776; doi:10.1111/1348-0421.70052)
Supplement: Supplementary file 4 — Table S2: ANI Results for K. pneumoniae isolate ID_074_25. [file MIM-70-261-s001.xlsx]

## Sheet: SuppTable2
Supplementary Table 2. ANI Results for K. pneumoniae isolate ID_074_25
Pos.	Species	Strain	Domain	Kingdom	Phylum	Class	Order	Family	Z-Score
1	Klebsiella pneumoniae subsp. pneumoniae BJ1-GA	BJ1-GA	Bacteria	Pseudomonadati	Pseudomonadota	Gammaproteobacteria	Enterobacterales	Enterobacteriaceae	0.99989
2	Klebsiella pneumoniae subsp. pneumoniae WGLW1	WGLW1	Bacteria	Pseudomonadati	Pseudomonadota	Gammaproteobacteria	Enterobacterales	Enterobacteriaceae	0.99988
3	Klebsiella pneumoniae UCICRE 6	UCICRE 6	Bacteria	Pseudomonadati	Pseudomonadota	Gammaproteobacteria	Enterobacterales	Enterobacteriaceae	0.99988
4	Klebsiella pneumoniae subsp. pneumoniae WGLW3	WGLW3	Bacteria	Pseudomonadati	Pseudomonadota	Gammaproteobacteria	Enterobacterales	Enterobacteriaceae	0.99988
5	Klebsiella pneumoniae subsp. pneumoniae T69	T69	Bacteria	Pseudomonadati	Pseudomonadota	Gammaproteobacteria	Enterobacterales	Enterobacteriaceae	0.99988
6	Klebsiella pneumoniae subsp. pneumoniae SA1	SA1	Bacteria	Pseudomonadati	Pseudomonadota	Gammaproteobacteria	Enterobacterales	Enterobacteriaceae	0.99987
7	Klebsiella pneumoniae BWH 28	BWH 28	Bacteria	Pseudomonadati	Pseudomonadota	Gammaproteobacteria	Enterobacterales	Enterobacteriaceae	0.99986
8	Klebsiella pneumoniae BIDMC86	BIDMC86	Bacteria	Pseudomonadati	Pseudomonadota	Gammaproteobacteria	Enterobacterales	Enterobacteriaceae	0.99986
9	Klebsiella pneumoniae CHS223	CHS223	Bacteria	Pseudomonadati	Pseudomonadota	Gammaproteobacteria	Enterobacterales	Enterobacteriaceae	0.99985
10	Klebsiella pneumoniae MGH94	MGH94	Bacteria	Pseudomonadati	Pseudomonadota	Gammaproteobacteria	Enterobacterales	Enterobacteriaceae	0.99985
11	Klebsiella pneumoniae KCTC 2242	KCTC 2242	Bacteria	Pseudomonadati	Pseudomonadota	Gammaproteobacteria	Enterobacterales	Enterobacteriaceae	0.99985
12	Klebsiella pneumoniae hvKP1	hvKP1	Bacteria	Pseudomonadati	Pseudomonadota	Gammaproteobacteria	Enterobacterales	Enterobacteriaceae	0.99985
13	Klebsiella pneumoniae CHS 48	CHS 48	Bacteria	Pseudomonadati	Pseudomonadota	Gammaproteobacteria	Enterobacterales	Enterobacteriaceae	0.99985
14	Klebsiella pneumoniae BWH62	BWH62	Bacteria	Pseudomonadati	Pseudomonadota	Gammaproteobacteria	Enterobacterales	Enterobacteriaceae	0.99984
15	Klebsiella pneumoniae CHS 60	CHS 60	Bacteria	Pseudomonadati	Pseudomonadota	Gammaproteobacteria	Enterobacterales	Enterobacteriaceae	0.99984
16	Klebsiella pneumoniae DSM 30104	DSM 30104	Bacteria	Pseudomonadati	Pseudomonadota	Gammaproteobacteria	Enterobacterales	Enterobacteriaceae	0.99984
17	Klebsiella pneumoniae 4640	4640	Bacteria	Pseudomonadati	Pseudomonadota	Gammaproteobacteria	Enterobacterales	Enterobacteriaceae	0.99984
18	Klebsiella sp. AA405	AA405	Bacteria	Pseudomonadati	Pseudomonadota	Gammaproteobacteria	Enterobacterales	Enterobacteriaceae	0.99984
19	Klebsiella pneumoniae CHS 20	CHS 20	Bacteria	Pseudomonadati	Pseudomonadota	Gammaproteobacteria	Enterobacterales	Enterobacteriaceae	0.99984
20	Klebsiella pneumoniae CHS 43	CHS 43	Bacteria	Pseudomonadati	Pseudomonadota	Gammaproteobacteria	Enterobacterales	Enterobacteriaceae	0.99984
21	Klebsiella pneumoniae subsp. pneumoniae Ecl8	Ecl8	Bacteria	Pseudomonadati	Pseudomonadota	Gammaproteobacteria	Enterobacterales	Enterobacteriaceae	0.99984
22	Klebsiella pneumoniae 50606221	50606221	Bacteria	Pseudomonadati	Pseudomonadota	Gammaproteobacteria	Enterobacterales	Enterobacteriaceae	0.99984
23	Klebsiella pneumoniae subsp. pneumoniae ST101:951384356	ST101:951384356	Bacteria	Pseudomonadati	Pseudomonadota	Gammaproteobacteria	Enterobacterales	Enterobacteriaceae	0.99983
24	Klebsiella pneumoniae CHS 08	CHS 08	Bacteria	Pseudomonadati	Pseudomonadota	Gammaproteobacteria	Enterobacterales	Enterobacteriaceae	0.99983
25	Klebsiella pneumoniae subsp. pneumoniae DSM 30104 = JCM 1662 = NBRC 14940	NBRC 14940	Bacteria	Pseudomonadati	Pseudomonadota	Gammaproteobacteria	Enterobacterales	Enterobacteriaceae	0.99982
26	Klebsiella pneumoniae CHS 16	CHS 16	Bacteria	Pseudomonadati	Pseudomonadota	Gammaproteobacteria	Enterobacterales	Enterobacteriaceae	0.99982
27	Klebsiella pneumoniae subsp. pneumoniae DSM 30104 = JCM 1662 = NBRC 14940 DSM 30104	DSM 30104	Bacteria	Pseudomonadati	Pseudomonadota	Gammaproteobacteria	Enterobacterales	Enterobacteriaceae	0.99982
28	Klebsiella pneumoniae Kp52.145	Kp52.145	Bacteria	Pseudomonadati	Pseudomonadota	Gammaproteobacteria	Enterobacterales	Enterobacteriaceae	0.99982
29	Klebsiella pneumoniae ATCC 13883	ATCC 13883	Bacteria	Pseudomonadati	Pseudomonadota	Gammaproteobacteria	Enterobacterales	Enterobacteriaceae	0.99982
30	Klebsiella pneumoniae MRSN 3562	MRSN 3562	Bacteria	Pseudomonadati	Pseudomonadota	Gammaproteobacteria	Enterobacterales	Enterobacteriaceae	0.99982
31	Klebsiella pneumoniae CHS189	CHS189	Bacteria	Pseudomonadati	Pseudomonadota	Gammaproteobacteria	Enterobacterales	Enterobacteriaceae	0.99982
32	Klebsiella pneumoniae subsp. pneumoniae NTUH-K2044	NTUH-K2044	Bacteria	Pseudomonadati	Pseudomonadota	Gammaproteobacteria	Enterobacterales	Enterobacteriaceae	0.99981
33	Klebsiella pneumoniae null	null	Bacteria	Pseudomonadati	Pseudomonadota	Gammaproteobacteria	Enterobacterales	Enterobacteriaceae	0.99981
34	Klebsiella pneumoniae BIDMC85	BIDMC85	Bacteria	Pseudomonadati	Pseudomonadota	Gammaproteobacteria	Enterobacterales	Enterobacteriaceae	0.99981
35	Klebsiella pneumoniae UCI 42	UCI 42	Bacteria	Pseudomonadati	Pseudomonadota	Gammaproteobacteria	Enterobacterales	Enterobacteriaceae	0.99981
36	Klebsiella pneumoniae CHS121	CHS121	Bacteria	Pseudomonadati	Pseudomonadota	Gammaproteobacteria	Enterobacterales	Enterobacteriaceae	0.99981
37	Klebsiella pneumoniae subsp. pneumoniae 1158	1158	Bacteria	Pseudomonadati	Pseudomonadota	Gammaproteobacteria	Enterobacterales	Enterobacteriaceae	0.99981
38	Klebsiella pneumoniae PartO-Kpneumoniae-RM8376	PartO-Kpneumoniae-RM8376	Bacteria	Pseudomonadati	Pseudomonadota	Gammaproteobacteria	Enterobacterales	Enterobacteriaceae	0.99981
39	Klebsiella pneumoniae UHKPC 52	UHKPC 52	Bacteria	Pseudomonadati	Pseudomonadota	Gammaproteobacteria	Enterobacterales	Enterobacteriaceae	0.99981
40	Klebsiella pneumoniae MGH 60	MGH 60	Bacteria	Pseudomonadati	Pseudomonadota	Gammaproteobacteria	Enterobacterales	Enterobacteriaceae	0.99981
41	Klebsiella pneumoniae FDAARGOS_775	FDAARGOS_775	Bacteria	Pseudomonadati	Pseudomonadota	Gammaproteobacteria	Enterobacterales	Enterobacteriaceae	0.9998
42	Klebsiella pneumoniae MGH 73	MGH 73	Bacteria	Pseudomonadati	Pseudomonadota	Gammaproteobacteria	Enterobacterales	Enterobacteriaceae	0.9998
43	Klebsiella pneumoniae 50700924	50700924	Bacteria	Pseudomonadati	Pseudomonadota	Gammaproteobacteria	Enterobacterales	Enterobacteriaceae	0.9998
44	Klebsiella pneumoniae UHKPC23	UHKPC23	Bacteria	Pseudomonadati	Pseudomonadota	Gammaproteobacteria	Enterobacterales	Enterobacteriaceae	0.9998
45	Klebsiella pneumoniae 120_1020	120_1020	Bacteria	Pseudomonadati	Pseudomonadota	Gammaproteobacteria	Enterobacterales	Enterobacteriaceae	0.9998
46	Klebsiella pneumoniae SCPM-O-B-7850	SCPM-O-B-7850	Bacteria	Pseudomonadati	Pseudomonadota	Gammaproteobacteria	Enterobacterales	Enterobacteriaceae	0.9998
47	Klebsiella pneumoniae CHS235	CHS235	Bacteria	Pseudomonadati	Pseudomonadota	Gammaproteobacteria	Enterobacterales	Enterobacteriaceae	0.9998
48	Klebsiella pneumoniae BIDMC 22	BIDMC 22	Bacteria	Pseudomonadati	Pseudomonadota	Gammaproteobacteria	Enterobacterales	Enterobacteriaceae	0.9998
49	Klebsiella pneumoniae CHS153	CHS153	Bacteria	Pseudomonadati	Pseudomonadota	Gammaproteobacteria	Enterobacterales	Enterobacteriaceae	0.9998
50	Klebsiella pneumoniae CH1034	CH1034	Bacteria	Pseudomonadati	Pseudomonadota	Gammaproteobacteria	Enterobacterales	Enterobacteriaceae	0.9998
51	Klebsiella pneumoniae CHS149	CHS149	Bacteria	Pseudomonadati	Pseudomonadota	Gammaproteobacteria	Enterobacterales	Enterobacteriaceae	0.9998
52	Klebsiella pneumoniae UHKPC05	UHKPC05	Bacteria	Pseudomonadati	Pseudomonadota	Gammaproteobacteria	Enterobacterales	Enterobacteriaceae	0.9998
53	Klebsiella pneumoniae KP_ST11_OXA48	KP_ST11_OXA48	Bacteria	Pseudomonadati	Pseudomonadota	Gammaproteobacteria	Enterobacterales	Enterobacteriaceae	0.9998
54	Klebsiella pneumoniae 646_1568	646_1568	Bacteria	Pseudomonadati	Pseudomonadota	Gammaproteobacteria	Enterobacterales	Enterobacteriaceae	0.9998
55	Klebsiella pneumoniae CHS174	CHS174	Bacteria	Pseudomonadati	Pseudomonadota	Gammaproteobacteria	Enterobacterales	Enterobacteriaceae	0.9998
56	Klebsiella pneumoniae 50825040	50825040	Bacteria	Pseudomonadati	Pseudomonadota	Gammaproteobacteria	Enterobacterales	Enterobacteriaceae	0.9998
57	Klebsiella pneumoniae 160_1080	160_1080	Bacteria	Pseudomonadati	Pseudomonadota	Gammaproteobacteria	Enterobacterales	Enterobacteriaceae	0.9998
58	Klebsiella pneumoniae MGH 46	MGH 46	Bacteria	Pseudomonadati	Pseudomonadota	Gammaproteobacteria	Enterobacterales	Enterobacteriaceae	0.9998
59	Klebsiella pneumoniae DMC0799	DMC0799	Bacteria	Pseudomonadati	Pseudomonadota	Gammaproteobacteria	Enterobacterales	Enterobacteriaceae	0.9998
60	Klebsiella pneumoniae 280_1220	280_1220	Bacteria	Pseudomonadati	Pseudomonadota	Gammaproteobacteria	Enterobacterales	Enterobacteriaceae	0.99979
61	Klebsiella pneumoniae CHS196	CHS196	Bacteria	Pseudomonadati	Pseudomonadota	Gammaproteobacteria	Enterobacterales	Enterobacteriaceae	0.99979
62	Klebsiella pneumoniae UHKPC61	UHKPC61	Bacteria	Pseudomonadati	Pseudomonadota	Gammaproteobacteria	Enterobacterales	Enterobacteriaceae	0.99979
63	Klebsiella pneumoniae UHKPC26	UHKPC26	Bacteria	Pseudomonadati	Pseudomonadota	Gammaproteobacteria	Enterobacterales	Enterobacteriaceae	0.99979
64	Klebsiella pneumoniae CHS 63	CHS 63	Bacteria	Pseudomonadati	Pseudomonadota	Gammaproteobacteria	Enterobacterales	Enterobacteriaceae	0.99979
65	Klebsiella pneumoniae MGH102	MGH102	Bacteria	Pseudomonadati	Pseudomonadota	Gammaproteobacteria	Enterobacterales	Enterobacteriaceae	0.99979
66	Klebsiella pneumoniae UHKPC24	UHKPC24	Bacteria	Pseudomonadati	Pseudomonadota	Gammaproteobacteria	Enterobacterales	Enterobacteriaceae	0.99979
67	Klebsiella pneumoniae UCI 25	UCI 25	Bacteria	Pseudomonadati	Pseudomonadota	Gammaproteobacteria	Enterobacterales	Enterobacteriaceae	0.99979
68	Klebsiella pneumoniae VA360	VA360	Bacteria	Pseudomonadati	Pseudomonadota	Gammaproteobacteria	Enterobacterales	Enterobacteriaceae	0.99979
69	Klebsiella pneumoniae UHKPC28	UHKPC28	Bacteria	Pseudomonadati	Pseudomonadota	Gammaproteobacteria	Enterobacterales	Enterobacteriaceae	0.99979
70	Klebsiella pneumoniae BIDMC 52	BIDMC 52	Bacteria	Pseudomonadati	Pseudomonadota	Gammaproteobacteria	Enterobacterales	Enterobacteriaceae	0.99979
71	Klebsiella pneumoniae BIDMC 48	BIDMC 48	Bacteria	Pseudomonadati	Pseudomonadota	Gammaproteobacteria	Enterobacterales	Enterobacteriaceae	0.99979
72	Klebsiella pneumoniae UHKPC81	UHKPC81	Bacteria	Pseudomonadati	Pseudomonadota	Gammaproteobacteria	Enterobacterales	Enterobacteriaceae	0.99979
73	Klebsiella pneumoniae UHKPC09	UHKPC09	Bacteria	Pseudomonadati	Pseudomonadota	Gammaproteobacteria	Enterobacterales	Enterobacteriaceae	0.99979
74	Klebsiella pneumoniae UHKPC47	UHKPC47	Bacteria	Pseudomonadati	Pseudomonadota	Gammaproteobacteria	Enterobacterales	Enterobacteriaceae	0.99979
75	Klebsiella pneumoniae subsp. pneumoniae ST2016:951362657	ST2016:951362657	Bacteria	Pseudomonadati	Pseudomonadota	Gammaproteobacteria	Enterobacterales	Enterobacteriaceae	0.99979
76	Klebsiella pneumoniae UCI82	UCI82	Bacteria	Pseudomonadati	Pseudomonadota	Gammaproteobacteria	Enterobacterales	Enterobacteriaceae	0.99979
77	Klebsiella pneumoniae 909957	909957	Bacteria	Pseudomonadati	Pseudomonadota	Gammaproteobacteria	Enterobacterales	Enterobacteriaceae	0.99979
78	Klebsiella pneumoniae 361_1301	361_1301	Bacteria	Pseudomonadati	Pseudomonadota	Gammaproteobacteria	Enterobacterales	Enterobacteriaceae	0.99979
79	Klebsiella pneumoniae CHS 42	CHS 42	Bacteria	Pseudomonadati	Pseudomonadota	Gammaproteobacteria	Enterobacterales	Enterobacteriaceae	0.99979
80	Klebsiella pneumoniae 50625602	50625602	Bacteria	Pseudomonadati	Pseudomonadota	Gammaproteobacteria	Enterobacterales	Enterobacteriaceae	0.99979
81	Klebsiella pneumoniae CHS194	CHS194	Bacteria	Pseudomonadati	Pseudomonadota	Gammaproteobacteria	Enterobacterales	Enterobacteriaceae	0.99979
82	Klebsiella pneumoniae MRSN 3852	MRSN 3852	Bacteria	Pseudomonadati	Pseudomonadota	Gammaproteobacteria	Enterobacterales	Enterobacteriaceae	0.99979
83	Klebsiella pneumoniae 440_1540	440_1540	Bacteria	Pseudomonadati	Pseudomonadota	Gammaproteobacteria	Enterobacterales	Enterobacteriaceae	0.99979
84	Klebsiella pneumoniae 140_1040	140_1040	Bacteria	Pseudomonadati	Pseudomonadota	Gammaproteobacteria	Enterobacterales	Enterobacteriaceae	0.99979
85	Klebsiella pneumoniae UCI94	UCI94	Bacteria	Pseudomonadati	Pseudomonadota	Gammaproteobacteria	Enterobacterales	Enterobacteriaceae	0.99979
86	Klebsiella pneumoniae subsp. pneumoniae NCTC9633	NCTC9633	Bacteria	Pseudomonadati	Pseudomonadota	Gammaproteobacteria	Enterobacterales	Enterobacteriaceae	0.99978
87	Klebsiella pneumoniae CHS 72	CHS 72	Bacteria	Pseudomonadati	Pseudomonadota	Gammaproteobacteria	Enterobacterales	Enterobacteriaceae	0.99978
88	Klebsiella pneumoniae UHKPC31	UHKPC31	Bacteria	Pseudomonadati	Pseudomonadota	Gammaproteobacteria	Enterobacterales	Enterobacteriaceae	0.99978
89	Klebsiella pneumoniae 50806829	50806829	Bacteria	Pseudomonadati	Pseudomonadota	Gammaproteobacteria	Enterobacterales	Enterobacteriaceae	0.99978
90	Klebsiella pneumoniae CHS137	CHS137	Bacteria	Pseudomonadati	Pseudomonadota	Gammaproteobacteria	Enterobacterales	Enterobacteriaceae	0.99978
91	Klebsiella pneumoniae CHS 61	CHS 61	Bacteria	Pseudomonadati	Pseudomonadota	Gammaproteobacteria	Enterobacterales	Enterobacteriaceae	0.99978
92	Klebsiella pneumoniae subsp. pneumoniae ST101:951363981	ST101:951363981	Bacteria	Pseudomonadati	Pseudomonadota	Gammaproteobacteria	Enterobacterales	Enterobacteriaceae	0.99978
93	Klebsiella pneumoniae HK787	HK787	Bacteria	Pseudomonadati	Pseudomonadota	Gammaproteobacteria	Enterobacterales	Enterobacteriaceae	0.99978
94	Klebsiella pneumoniae MGH 29	MGH 29	Bacteria	Pseudomonadati	Pseudomonadota	Gammaproteobacteria	Enterobacterales	Enterobacteriaceae	0.99978
95	Klebsiella pneumoniae MRSN 1319	MRSN 1319	Bacteria	Pseudomonadati	Pseudomonadota	Gammaproteobacteria	Enterobacterales	Enterobacteriaceae	0.99978
96	Klebsiella pneumoniae UHKPC27	UHKPC27	Bacteria	Pseudomonadati	Pseudomonadota	Gammaproteobacteria	Enterobacterales	Enterobacteriaceae	0.99978
97	Klebsiella pneumoniae subsp. pneumoniae ST101:951373950	ST101:951373950	Bacteria	Pseudomonadati	Pseudomonadota	Gammaproteobacteria	Enterobacterales	Enterobacteriaceae	0.99978
98	Klebsiella pneumoniae MGH 30	MGH 30	Bacteria	Pseudomonadati	Pseudomonadota	Gammaproteobacteria	Enterobacterales	Enterobacteriaceae	0.99978
99	Klebsiella pneumoniae 101712	101712	Bacteria	Pseudomonadati	Pseudomonadota	Gammaproteobacteria	Enterobacterales	Enterobacteriaceae	0.99978
100	Klebsiella pneumoniae CHS226	CHS226	Bacteria	Pseudomonadati	Pseudomonadota	Gammaproteobacteria	Enterobacterales	Enterobacteriaceae	0.99978
