# Supplementary material for: Emergence and Genomic Characterization of a Hypervirulent Klebsiella pneumoniae Isolate From a New Clone in Brazil
Source: Microbiol Immunol. 2026 Mar 27;70(5):261–7. doi: 10.1111/1348-0421.70052 (PMC13140776; doi:10.1111/1348-0421.70052)
Supplement: Supplementary file 5 — Table S3: Data of Klebsiella pneumoniae genomes used in the phylogenetic construction. [file MIM-70-261-s004.xlsx]

## Sheet: Planilha1
Supplementary table 3 - Data of Klebsiella pneumoniae genomes used in the phylogenetic construction
GenBank	ID_ST	Country	Year	Host	Source	ST	ARR-3	aac(3)-II-like	aac(6')-Iike	aadA-like	ant(3'')-Ia	aph(3'')-Ib	aph(3')-Ia	aph(6)-Id	armA	blaCMY-2	blaCTX-M-15	blaCTX-M-2	blaCTX-M-3	blaKPC-2	blaNDM-1	blaNDM-7	blaOXA-10	blaOXA-1	blaSHV-108	blaSHV-110	blaSHV-12	blaSHV-145	blaSHV-182	blaSHV-187	blaSHV-190	blaSHV-40	blaTEM-1B	blaVIM-1	cmlA1	dfrA12	dfrA14	dfrA17	dfrA1	dfrA27	dfrA8	floR	fosA-like	mph(A)	mph(E)	msr(E)	oqxA/oqxB	qnrB19	qnrB1
499	499 (ST434)	Hong Kong	2009	Human	Liver abscess	ST434	.	.	.	.	.	.	.	.	.	.	.	.	.	.	.	.	.	.	.	.	.	.	.	.	.	.	.	.	.	.	.	.	.	.	.	.	.	.	.	.	.	.	.
3001	3001 (ST2039)	Singapore	2002	Human	Brain	ST2039	.	.	.	.	.	.	.	.	.	.	.	.	.	.	.	.	.	.	.	.	.	.	.	.	.	100.00	.	.	.	.	.	.	.	.	.	.	.	.	.	.	.	.	.
3366	3366 (ST2039)	Singapore	Unknown	Human	Unknown	ST2039	.	.	.	.	.	.	.	.	.	.	.	.	.	.	.	.	.	.	.	.	.	.	.	.	.	.	.	.	.	.	.	.	.	.	.	.	.	.	.	.	.	.	.
3468	3468 (ST2056)	Indonesia	2007	Human	Unknown	ST2056	.	.	.	.	.	.	.	.	.	.	.	.	.	.	.	.	.	.	.	.	.	.	.	.	.	.	.	.	.	.	.	.	.	.	.	.	.	.	.	.	.	.	.
14637	14637 (ST2039)	Norway	2015	Human	Faeces	ST2039	.	.	.	.	.	.	.	.	.	.	.	.	.	.	.	.	.	.	.	.	.	.	.	.	.	.	.	.	.	.	.	.	.	.	.	.	.	.	.	.	.	.	.
17453	17453 (ST2039)	Norway	2018	Human	Blood	ST2039	.	.	.	.	.	.	.	.	.	.	.	.	.	.	.	.	.	.	.	.	.	.	.	.	.	.	.	.	.	.	.	.	.	.	.	.	.	.	.	.	.	.	.
25046	25046 (ST2039)	Japan	2019	Human	Unknown	ST2039	.	.	.	.	.	.	.	.	.	.	.	.	.	.	.	.	.	.	.	.	.	.	.	.	.	.	.	.	.	.	.	.	.	.	.	.	.	.	.	.	.	.	.
32674	32674 (ST6556)	United Kingdom	2014	Human	Unknown	ST6556	.	.	.	.	.	.	.	.	.	.	.	.	.	.	.	.	.	.	.	.	.	.	.	.	.	.	.	.	.	.	.	.	.	.	.	.	.	.	.	.	.	.	.
45774	45774 (ST2039)	Australia	2008	Human	Blood	ST2039	.	.	.	.	.	.	.	.	.	.	.	.	.	.	.	.	.	.	.	.	.	.	.	.	.	.	.	.	.	.	.	.	.	.	.	.	.	.	.	.	.	.	.
46027	46027 (ST2039)	Australia	2008	Human	Blood	ST2039	.	.	.	.	.	.	.	.	.	.	.	.	.	.	.	.	.	.	.	.	.	.	.	.	.	.	.	.	.	.	.	.	.	.	.	.	.	.	.	.	.	.	.
53527	53527 (ST3583)	Malaysia	Unknown	Unknown	Unknown	ST3583	.	.	.	.	.	.	.	.	.	.	.	.	.	.	.	.	.	.	.	.	.	.	.	.	.	.	.	.	.	.	.	.	.	.	.	.	.	.	.	.	.	.	.
56791	56791 (ST6556)	Portugal	2022	Pre-slaughter chicken	Faeces	ST6556	.	.	.	.	.	.	.	.	.	.	.	.	.	.	.	.	.	.	.	.	.	.	.	.	.	.	.	.	.	.	.	.	.	.	.	.	.	.	.	.	.	.	.
GCA_030061615.1	GCA_030061615.1 (ST25)	Chile	2019	Human	Blood	ST25	100.00	.	.	100.00	100.00	100.00	.	100.00	100.00	100.00	.	.	100.00	100.00	100.00	.	100.00	.	.	100.00	.	.	.	.	.	.	100.00	.	100.00	100.00	100.00	.	.	.	.	100.00	100.00	.	100.00	100.00	100.00	100.00	100.00
GCA_030061645.1	GCA_030061645.1 (ST505)	Chile	2019	Human	Catheter blood	ST505	.	.	.	.	.	.	.	.	.	.	.	.	.	.	.	100.00	.	.	100.00	.	.	.	.	.	.	.	.	.	.	.	.	.	.	.	100.00	.	100.00	.	.	.	100.00	.	.
GCA_030061665.1	GCA_030061665.1 (ST11)	Chile	2019	Human	Abscess	ST11	100.00	100.00	100.00	100.00	.	.	100.00	.	.	.	100.00	.	.	100.00	.	.	.	100.00	.	.	.	.	100.00	.	.	.	.	.	.	100.00	.	.	.	100.00	.	.	100.00	100.00	.	.	100.00	.	.
GCA_030061685.1	GCA_030061685.1 (ST45)	Chile	2019	Human	Blood	ST45	.	100.00	100.00	.	.	.	.	.	.	.	100.00	.	.	.	.	100.00	.	100.00	.	.	.	100.00	.	.	.	.	.	.	.	.	100.00	.	.	.	.	.	100.00	.	.	.	100.00	.	100.00
GCA_030061715.1	GCA_030061715.1 (ST11)	Chile	2019	Human	Peritoneal fluid	ST11	100.00	100.00	.	100.00	100.00	.	.	.	.	.	.	100.00	.	.	.	.	100.00	.	.	.	.	.	100.00	.	.	.	100.00	.	100.00	.	.	100.00	.	.	.	.	100.00	100.00	.	.	.	.	.
GCA_030061755.1	GCA_030061755.1 (ST25)	Chile	2019	Human	Blood	ST25	100.00	100.00	100.00	.	100.00	100.00	.	100.00	.	.	100.00	100.00	.	.	.	.	100.00	100.00	.	100.00	.	.	.	.	.	.	.	.	100.00	.	100.00	.	.	.	.	.	100.00	.	.	.	100.00	100.00	.
GCA_030061775.1	GCA_030061775.1 (ST25)	Chile	2019	Human	Bone tissue	ST25	100.00	.	100.00	100.00	100.00	100.00	.	100.00	.	.	.	100.00	.	100.00	.	.	.	.	.	100.00	.	.	.	.	.	.	100.00	.	.	.	.	.	.	100.00	.	.	100.00	.	.	.	100.00	100.00	.
GCA_030061795.1	GCA_030061795.1 (ST25)	Chile	2019	Human	Blood	ST25	100.00	100.00	100.00	.	100.00	100.00	.	100.00	.	.	100.00	100.00	.	.	.	100.00	100.00	100.00	.	100.00	.	.	.	.	.	.	100.00	.	100.00	.	100.00	.	.	.	.	.	100.00	.	.	.	100.00	100.00	100.00
GCA_030061815.1	GCA_030061815.1 (ST11)	Chile	2019	Human	Bronchoalveolar lavage	ST11	100.00	.	100.00	100.00	.	100.00	100.00	100.00	.	.	100.00	.	.	100.00	.	.	.	100.00	.	.	100.00	.	100.00	.	.	.	100.00	.	.	100.00	.	.	.	100.00	.	.	100.00	100.00	.	.	100.00	100.00	.
GCA_030061865.1	GCA_030061865.1 (ST25)	Chile	2018	Human	Cerebrospinal fluid	ST25	100.00	100.00	100.00	.	100.00	100.00	.	100.00	.	.	100.00	100.00	.	.	.	100.00	100.00	100.00	.	100.00	.	.	.	.	.	.	100.00	.	100.00	.	100.00	.	.	.	.	.	100.00	.	.	.	100.00	100.00	100.00
GCA_032253935.1	GCA_032253935.1 (ST23)	Chile	2022	Human	Tracheal aspirate	ST23	.	.	100.00	100.00	.	.	.	.	.	.	.	.	.	100.00	.	.	.	.	.	.	.	.	.	.	100.00	.	.	100.00	.	.	.	.	100.00	.	.	.	100.00	.	.	.	100.00	.	.
ID_074_25	ID_074_25 (ST8224)	Brazil	2025	Human	Ear canal	ST8224	.	.	.	.	.	.	.	.	.	.	.	.	.	.	.	.	.	.	.	.	.	.	.	100.00	.	.	.	.	.	.	.	.	.	.	.	.	100.00	.	.	.	100.00	.	.
[truncated: 23 more columns]
